# Supplementary material for: Review and Analysis of Publication Trends over Three Decades in Three High Impact Medicine Journals
Source: PLoS One. 2017 Jan 20;12(1):e0170056. doi: 10.1371/journal.pone.0170056 (PMC5249065; doi:10.1371/journal.pone.0170056)
Supplement: S1 Table — Raw data NEJM. (XLS) [file pone.0170056.s002.xls]

## Sheet: NEJM 1988
PATIENT #	PROSPECTIVE	RANDOMIZED	MULTI-CENTER	SINGLE-CENTER	PNR	RETROSPECTIVE	REGISTRY	META-ANALYSIS	POS/NEG	INDUSTRY	PRIVATE	GOVERNMENT	NONE	SINGLE	MULTIPLE	Disclosure
51	1	0	1	0	1	0	0	0	1	0	1	0	0	1	0	0
38	1	0	0	1	1	0	0	0	1	0	0	1	0	1	0	0
173	1	1	0	1	0	0	0	0	1	0	0	1	0	1	0	0
166	1	0	0	1	1	0	0	0	1	0	1	1	0	0	1	0
257	1	0	0	1	1	0	0	0	1	0	0	1	0	1	0	0
151	1	0	1	0	1	0	0	0	1	0	1	1	0	0	1	0
1507	0	0	0	1	0	1	1	0	1	0	0	1	0	0	1	0
16	1	1	1	0	0	0	0	0	1	1	1	1	0	0	1	0
1309	0	0	0	1	0	1	0	0	1	0	0	0	1	0	0	0
12	1	0	0	1	1	0	0	0	1	0	0	1	0	1	0	0
128	1	0	0	1	1	0	0	0	1	0	1	1	0	0	1	0
145	1	0	0	1	1	0	0	0	1	0	0	1	0	1	0	0
28	1	0	0	1	1	0	0	0	1	0	0	0	1	0	0	0
382	0	0	1	0	0	1	0	0	1	0	0	0	1	0	0	0
4028	1	0	0	1	1	0	0	0	1	0	0	0	1	0	0	0
186	1	1	1	0	0	0	0	0	1	1	0	1	0	0	1	0
38	1	0	0	1	1	0	0	0	0	0	1	1	0	0	1	0
73	1	0	0	1	1	0	0	0	1	0	0	1	0	1	0	0
211	1	0	0	1	1	0	0	0	1	0	0	1	0	1	0	0
3248	0	0	0	1	0	1	1	0	0	0	0	1	0	1	0	0
746	1	0	0	1	1	0	0	0	1	0	0	0	1	0	0	0
659	1	0	0	1	1	0	0	0	1	0	0	0	1	0	0	0
29	1	0	1	0	1	0	0	0	1	0	0	1	0	1	0	0
81	1	0	0	1	1	0	0	0	1	0	1	1	0	0	1	0
15	1	0	0	1	1	0	0	0	1	0	0	1	0	0	1	0
175	1	0	0	1	1	0	0	0	1	1	0	0	0	1	0	0
15	1	0	0	1	1	0	0	0	1	0	1	1	0	0	1	0
205	1	1	0	1	0	0	0	0	1	0	1	1	0	0	1	0
48	1	0	0	1	1	0	0	0	1	0	1	1	0	0	1	0
18	1	0	0	1	1	0	0	0	1	0	1	0	0	1	0	0
286	1	0	0	1	1	0	0	0	1	0	0	1	0	1	0	0
13	1	0	0	1	1	0	0	0	1	0	0	0	1	0	0	0
117	1	0	0	1	1	0	0	0	1	0	0	1	0	1	0	0
213	1	1	1	0	0	0	0	0	1	0	0	0	1	0	0	0
78752	1	0	0	1	1	0	0	0	1	0	1	1	0	0	1	0
29	1	0	0	1	1	0	0	0	1	0	0	1	0	1	0	0
28	1	0	0	1	1	0	0	0	1	0	1	1	0	0	1	0
430	1	0	1	0	1	0	0	0	0	0	0	1	0	1	0	0
63	1	0	0	1	1	0	0	0	1	0	0	1	0	1	0	0
53	1	0	0	1	1	0	0	0	1	0	1	1	0	0	1	0
24	0	0	0	1	0	1	0	0	1	0	0	0	1	0	0	0
14	1	1	0	1	0	0	0	0	1	0	1	0	0	1	0	0
10	1	0	0	1	1	0	0	0	1	0	0	0	1	0	0	1
2732	1	0	1	0	1	0	0	0	1	0	1	0	0	1	0	0
43	1	0	0	1	1	0	0	0	1	0	1	1	0	0	1	0
40	1	0	0	1	1	0	0	0	1	0	0	0	1	0	0	0
736	1	0	1	0	1	0	0	0	1	0	0	0	1	0	0	0
1302	0	0	1	0	0	1	0	0	0	0	1	0	0	1	0	0
960	0	0	0	1	0	1	1	0	1	0	1	1	0	0	1	0
4770	1	0	1	0	1	0	0	0	1	0	1	1	0	0	1	0
48	1	1	0	1	0	0	0	0	0	0	0	1	0	1	0	0
56	1	0	0	1	1	0	0	0	1	0	0	1	0	1	0	0
95	1	1	0	1	0	0	0	0	0	0	0	0	1	0	0	0
19	1	0	0	1	1	0	0	0	1	1	1	1	0	0	1	0
22	1	0	0	1	1	0	0	0	1	0	1	1	0	0	1	0
6904	1	0	1	0	1	0	0	0	1	0	1	1	0	0	1	0
118539	1	0	1	0	1	0	0	0	1	0	0	1	0	1	0	0
92	1	1	1	0	0	0	0	0	1	1	0	0	0	1	0	0
11	1	0	0	1	1	0	0	0	1	0	0	1	0	1	0	0
51	1	0	0	1	1	0	0	0	1	0	1	1	0	0	1	0
18	1	0	0	1	1	0	0	0	1	0	0	1	0	0	1	0
56	1	0	0	1	1	0	0	0	1	0	1	1	0	0	1	0
506	1	1	0	1	0	0	0	0	1	1	0	0	0	0	1	0
110	1	0	1	0	1	0	0	0	1	0	1	0	0	1	0	0
3388	1	1	0	1	0	0	0	0	1	0	0	1	0	1	0	0
21	1	0	1	0	1	0	0	0	1	0	0	1	0	1	0	0
160	1	0	1	0	1	0	0	0	1	0	0	0	1	0	0	0
12	1	0	0	1	1	0	0	0	1	0	1	1	0	0	1	0
612	1	1	1	0	0	0	0	0	1	0	1	0	0	1	0	0
278	1	0	0	1	1	0	0	0	1	0	0	1	0	1	0	0
20	1	0	0	1	1	0	0	0	1	0	0	0	1	0	0	0
30	1	0	0	1	1	0	0	0	1	0	1	1	0	0	1	0
20	1	1	0	1	0	0	0	0	1	0	0	0	1	0	0	0
10	1	1	0	1	0	0	0	0	1	0	0	0	1	0	0	0
14922	1	0	1	0	1	0	0	0	1	0	0	1	0	1	0	0
1532	0	0	0	1	0	1	1	0	1	0	1	1	0	0	1	0
122	1	0	0	1	1	0	0	0	1	0	1	0	0	1	0	0
11065	1	0	0	1	1	0	0	0	1	0	1	1	0	0	1	0
78	1	0	1	0	1	0	0	0	1	0	1	0	0	1	0	0
51	1	0	0	1	1	0	0	0	1	0	0	1	0	1	0	0
22	1	0	0	1	1	0	0	0	1	1	1	1	0	0	1	0
51	1	0	0	1	1	0	0	0	1	0	0	1	0	1	0	0
42	1	0	0	1	1	0	0	0	1	0	0	1	0	1	0	0
18	1	0	0	1	1	0	0	0	1	0	0	1	0	1	0	0
25	1	0	0	1	1	0	0	0	1	0	0	1	0	1	0	0
419	1	1	1	0	0	0	0	0	1	1	0	0	0	1	0	0
7633	0	0	0	1	0	1	1	0	1	0	1	0	0	1	0	0
34	1	0	0	1	1	0	0	0	1	0	0	1	0	1	0	0
48	1	0	0	1	1	0	0	0	1	0	1	0	0	1	0	0
26	1	0	0	1	1	0	0	0	1	0	1	1	0	0	1	0
50	1	0	0	1	1	0	0	0	1	0	0	1	0	1	0	0
402	1	0	0	1	1	0	0	0	1	0	1	0	0	1	0	0
166	1	0	0	1	1	0	0	0	1	0	1	1	0	0	1	0
2302	1	0	0	1	1	0	0	0	1	0	1	1	0	0	1	0
35	1	0	0	1	1	0	0	0	1	0	1	1	0	0	1	0
233	1	0	0	1	1	0	0	0	1	0	0	1	0	1	0	0
100	1	1	0	1	0	0	0	0	1	0	0	0	1	0	0	0
376	1	1	1	0	0	0	0	0	1	1	0	0	0	1	0	0
141	1	0	0	1	1	0	0	0	1	0	0	1	0	1	0	0
434	1	1	0	1	0	0	0	0	1	1	0	0	0	1	0	0
133	1	1	1	0	0	0	0	0	0	1	0	0	0	1	0	0
22	1	0	0	1	1	0	0	0	1	0	1	1	0	0	1	0
179	1	0	0	1	1	0	0	0	1	1	0	1	0	0	1	0
22	1	0	0	1	1	0	0	0	1	0	0	0	1	0	0	0
23	1	0	0	1	1	0	0	0	1	0	0	0	1	0	0	0
59	1	1	1	0	0	0	0	0	1	1	1	1	0	0	1	0
170	1	0	0	1	1	0	0	0	1	0	0	1	0	1	0	0
100	1	0	0	1	1	0	0	0	1	0	0	0	1	0	0	0
1086	1	0	0	1	1	0	0	0	1	0	1	1	0	0	1	0		URINE NE IN DIAGNOSIS OF PHEO AMONG PEOPLE WITH HYPERTENSION
112	1	0	0	1	1	0	0	0	1	0	0	1	0	1	0	0
27532	0	0	1	0	0	1	0	1	1	0	0	0	1	0	0	0
221	1	0	0	1	1	0	0	0	1	0	0	1	0	0	1	0
6459	0	0	0	1	0	1	1	0	1	0	1	1	0	0	1	0
100	1	0	0	1	1	0	0	0	1	1	0	0	0	0	1	0
56	1	0	0	1	1	0	0	0	1	0	0	1	0	0	1	0
90	0	0	0	1	0	1	0	0	1	0	0	1	0	0	1	0
48	1	0	0	1	1	0	0	0	1	0	0	0	1	0	0	0
87526	1	0	1	0	1	0	0	0	1	0	0	1	0	1	0	0
240	1	0	0	1	1	0	0	0	1	1	1	1	0	0	1	0
23	1	0	0	1	1	0	0	0	1	0	1	1	0	0	1	0
326	1	0	0	1	1	0	0	0	1	0	1	0	0	1	0	0
100	1	1	0	1	0	0	0	0	1	0	0	0	1	0	0	0
14	1	0	0	1	1	0	0	0	1	0	0	0	1	0	0	0
767	1	1	1	0	0	0	0	0	1	0	0	0	1	0	0	0
48	1	0	0	1	1	0	0	0	1	0	0	0	1	0	0	0
24	1	0	0	1	1	0	0	0	1	0	0	0	1	0	0	0
2466	1	1	1	0	0	0	0	0	0	1	0	0	0	1	0	0
32	0	0	0	1	0	1	0	0	1	0	0	0	1	0	0	0
55	1	0	0	1	1	0	0	0	1	0	0	1	0	1	0	0
123	1	1	1	0	0	0	0	0	0	0	1	1	0	0	1	0
2644	0	0	0	1	0	1	0	0	0	0	0	1	0	1	0	0
58	1	0	0	1	1	0	0	0	0	0	1	1	0	0	1	0
35	1	0	0	1	1	0	0	0	1	0	1	0	0	1	0	0
172	1	0	1	0	1	0	0	0	0	0	1	1	0	0	1	0
670	1	0	0	1	1	0	0	0	0	0	0	1	0	1	0	0
32	1	1	0	1	0	0	0	0	0	0	1	1	0	0	1	0
16	1	1	0	1	0	0	0	0	1	1	0	1	0	0	1	0
16	1	0	0	1	1	0	0	0	1	0	0	1	0	1	0	0
46	1	1	0	1	0	0	0	0	0	0	0	1	0	1	0	0
353	1	0	0	1	1	0	0	0	1	0	1	0	0	1	0	0
65224	1	1	1	0	0	0	0	0	1	0	0	1	0	1	0	0
20	0	0	0	1	0	1	0	0	1	0	1	1	0	0	1	0
129834	0	0	0	1	0	1	0	0	1	0	0	1	0	1	0	0
1287	1	0	1	0	1	0	0	0	1	0	1	1	0	0	1	0
602	0	0	0	1	0	1	0	0	1	0	0	1	0	1	0	0
39	0	0	0	1	0	1	0	0	1	0	0	0	1	0	0	0
1229	1	1	1	0	0	0	0	0	1	0	0	0	1	0	0	0
24	1	0	0	1	1	0	0	0	1	0	0	1	0	1	0	0
82	1	1	0	1	0	0	0	0	1	0	1	1	0	0	1	0
65	1	0	0	1	1	0	0	0	1	0	0	0	1	0	0	0
92	1	1	1	0	0	0	0	0	1	0	1	0	0	1	0	0
101	1	1	1	0	0	0	0	0	1	0	0	1	0	1	0	0
50	1	0	0	1	1	0	0	0	1	0	0	0	1	0	0	0
74	1	0	0	1	1	0	0	0	1	0	0	0	1	0	0	0
142	0	0	0	1	0	1	0	0	1	0	0	0	1	0	0	0
10	1	1	0	1	0	0	0	0	0	0	1	1	0	0	1	0
21	1	0	0	1	1	0	0	0	1	0	0	1	0	1	0	0
79	1	0	0	1	1	0	0	0	0	0	0	1	0	1	0	0
84	1	1	1	0	0	0	0	0	1	1	0	0	0	1	0	0
263	1	0	0	1	1	0	0	0	1	0	1	0	0	1	0	0
71	1	0	0	1	1	0	0	0	1	0	0	1	0	0	1	0
135187	0	0	0	1	0	1	1	0	1	1	0	1	0	0	1	0
200	1	1	0	1	0	0	0	0	1	0	0	0	1	0	0	0
35	1	0	0	1	1	0	0	0	1	0	1	1	0	0	1	0
321	1	0	1	0	1	0	0	0	1	0	0	0	1	0	0	0
10834	0	0	0	1	0	1	0	0	1	0	0	1	0	1	0	0
95	1	0	1	0	1	0	0	0	0	0	1	0	0	1	0	0
242	0	0	0	1	0	1	1	0	1	0	0	1	0	1	0	0
101	1	1	1	0	0	0	0	0	1	0	0	0	1	0	0	0
479	1	1	0	1	0	0	0	0	1	0	0	0	1	0	0	0
303	1	0	0	1	1	0	0	0	1	0	0	1	0	1	0	0
1201	1	0	1	0	1	0	0	0	0	0	0	1	0	1	0	0
2002	1	0	1	0	1	0	0	0	1	0	0	0	1	0	0	0
84	1	1	0	1	0	0	0	0	1	0	0	1	0	1	0	0
40	1	0	0	1	1	0	0	0	1	0	0	1	0	1	0	0
14	1	0	0	1	1	0	0	0	1	0	1	1	0	0	1	0
32	1	0	0	1	1	0	0	0	1	0	1	1	0	0	1	0
10	1	0	0	1	1	0	0	0	1	0	0	1	0	1	0	0
189	1	0	0	1	1	0	0	0	1	0	1	0	0	1	0	0
281	1	1	1	0	0	0	0	0	1	0	0	0	1	0	0	0
1497	1	0	0	1	1	0	0	0	1	0	0	1	0	1	0	0
25	1	0	0	1	1	0	0	0	1	0	0	1	0	1	0	0
51	1	0	1	0	1	0	0	0	1	0	1	1	0	0	1	0
119061	0	0	0	1	0	1	1	0	1	0	0	1	0	1	0	0
1893	1	0	1	0	1	0	0	0	1	0	0	0	1	0	0	0
30	1	0	0	1	1	0	0	0	1	0	0	0	1	0	0	0
4276	1	0	1	0	1	0	0	0	1	0	0	1	0	1	0	0
838	0	0	1	0	0	1	0	0	1	0	0	1	0	1	0	0
17	1	0	0	1	1	0	0	0	1	0	1	1	0	0	1	0
72	1	1	1	0	0	0	0	0	0	0	0	1	0	1	0	0
58	1	0	0	1	1	0	0	0	1	0	0	1	0	1	0	0
384	0	0	1	0	0	1	0	0	1	0	0	1	0	1	0	0
2540	1	0	1	0	1	0	0	0	1	1	0	0	0	1	0	0
15	1	0	0	1	1	0	0	0	1	0	0	0	1	0	0	0
68	1	1	0	1	0	0	0	0	1	0	0	1	0	1	0	0
281	1	1	1	0	0	0	0	0	0	1	0	0	0	1	0	0
818	1	0	1	0	1	0	0	0	1	0	0	1	0	1	0	0
10	1	0	0	1	1	0	0	0	1	0	0	0	1	0	0	0
28896	0	0	0	1	0	1	0	1	1	0	0	1	0	1	0	0
27	1	0	0	1	1	0	0	0	0	0	1	0	0	1	0	0
25	1	0	0	1	1	0	0	0	1	0	0	1	0	1	0	0
336	1	0	1	0	1	0	0	0	1	0	1	1	0	0	1	0

## Sheet: NEJM 1998
PATIENT #	PROSPECTIVE	RANDOMIZED	MULTI-CENTER	SINGLE-CENTER	PNR	RETROSPECTIVE	REGISTRY	META-ANALYSIS	POS/NEG	Disclosure of Conflict of Interest	INDUSTRY	PRIVATE	GOVERNMENT	NONE	Single Fund	Multi-Fund
800	1	0	1	0	1	0	0	0	1	0	0	0	1	0	1	0
125	1	0	0	1	1	0	0	0	1	0	0	0	0	0	1	0
149	0	0	0	1	0	1	0	0	1	1	0	1	0	0	1	0
440	1	1	1	0	0	0	0	0	0	0	0	0	1	0	1	0
318	1	1	0	1	0	0	0	0	1	0	0	0	1	0	1	0
318	1	1	1	0	0	0	0	0	0	1	0	1	1	0	0	1
424	1	1	0	1	0	0	0	0	1	0	1	1	0	0	0	1
1057	1	1	1	0	0	0	0	0	1	0	0	0	1	0	0	1
180	0	0	1	0	0	1	1	0	1	0	0	0	1	0	1	0
3833	1	1	1	0	0	0	0	0	0	0	1	0	0	0	1	0
4229	0	0	0	1	0	1	0	0	1	0	0	1	0	0	1	0
2621	1	1	1	0	0	0	0	0	0	0	0	0	1	0	1	0
57	1	0	0	1	1	0	0	0	1	1	0	0	1	0	1	0
71	1	1	0	1	0	0	0	0	1	0	1	0	0	0	1	0
60	1	1	1	0	0	0	0	0	1	0	1	1	1	0	0	1
740	1	1	1	0	0	0	0	0	1	0	0	0	1	0	0	1
205	0	0	1	0	0	1	0	0	1	0	0	1	1	0	0	1
1965	1	1	1	0	0	0	0	0	1	0	1	0	0	0	1	0
383	1	1	1	0	0	0	0	0	1	0	1	0	0	0	0	1
562	1	0	1	0	1	0	0	0	1	0	1	0	1	0	0	1
53	1	0	1	0	1	0	0	0	1	0	1	1	1	0	0	1
37	1	0	0	1	1	0	0	0	1	0	0	0	0	1	0	0
3327	1	1	1	0	0	0	0	0	0	0	0	0	1	0	0	1
912	1	1	1	0	0	0	0	0	1	1	1	1	0	0	0	1
345	1	1	1	0	0	0	0	0	1	1	1	1	0	0	0	1
551	1	0	0	1	1	0	0	0	1	0	0	1	1	0	0	1
5141	1	0	1	0	1	0	0	0	1	0	0	0	0	1	0	0
939	0	0	1	0	0	1	1	0	1	0	0	0	0	1	0	0
2226	1	1	1	0	0	0	0	0	1	0	0	0	1	0	1	0
162	1	0	0	1	1	0	0	0	1	1	0	0	1	0	1	0
1200000	0	0	1	0	0	1	1	0	1	0	0	0	1	0	1	0
12	1	0	0	1	1	0	0	0	1	1	0	1	1	0	0	1
9014	1	1	1	0	0	0	0	0	1	0	1	0	1	0	0	1
220	1	0	0	1	1	0	0	0	1	0	0	0	1	0	1	0
53	1	0	0	1	1	0	0	0	1	0	0	0	0	1	0	0
509	1	1	1	0	0	0	0	0	1	0	1	0	1	0	0	1
279	1	1	1	0	0	0	0	0	0	0	1	0	1	0	0	1
219	1	0	0	1	1	0	0	0	1	0	0	1	1	0	0	1
27	1	0	0	1	1	0	0	0	1	0	1	0	1	0	0	1
440	0	0	1	0	0	1	0	0	1	0	0	0	1	0	0	1
43	1	0	0	1	1	0	0	0	1	0	0	1	0	0	0	1
19698	0	0	0	1	0	1	1	0	1	0	0	1	1	0	0	1
36	1	0	0	1	1	0	0	0	1	0	0	0	0	1	0	0
952	1	0	0	1	1	0	0	0	1	0	0	0	0	1	0	0
65	1	1	0	1	0	0	0	0	1	0	0	0	0	1	0	0
24	1	0	0	1	1	0	0	0	1	0	1	0	0	0	0	1
575	1	0	1	0	1	0	0	0	1	0	0	0	0	1	0	0
91	1	1	0	1	0	0	0	0	0	0	0	1	1	0	0	1
321	1	1	0	1	0	0	0	0	0	0	0	1	0	0	1	0
434	1	1	0	1	0	0	0	0	1	0	0	1	0	0	1	0
1387	1	1	1	0	0	0	0	0	0	0	0	0	1	0	1	0
443	1	0	1	0	1	0	0	0	1	0	0	0	0	0	1	0
30	1	0	0	1	1	0	0	0	1	0	1	1	0	0	0	1
358	1	0	1	0	1	0	0	0	1		0	1	1	0	0	1
541	0	0	1	0	0	1	1	0	1	0	0	0	1	0	1	0
352481	0	0	1	0	0	1	0	0	1	0	0	0	1	0	1	0
12	0	0	0	1	0	1	0	0	1	0	1	0	0	0	1	0
2428	0	0	1	0	0	1	0	0	0	0	0	0	1	0	0	1
570	1	1	1	0	0	0	0	0	1	1	1	0	1	0	0	1
34819	0	0	0	1	0	1	1	0	1	0	0	0	1	0	1	0
466	1	0	0	1	1	0	0	0	1	0	0	0	1	0	0	1
18781	1	0	1	0	1	0	0	0	1	1	0	0	1	0	1	0
1072	1	1	1	0	0	0	0	0	1	0	1	0	0	0	1	0
271	1	0	0	1	1	0	0	0	1	0	0	0	1	0	1	0
13204	1	0	1	0	1	0	0	0	1	0	0	0	1	0	1	0
134	1	0	0	1	1	0	0	0	1	0	0	0	0	1	0	0
27	1	0	0	1	1	0	0	0	1	0	0	1	1	0	0	1
45	1	0	0	1	1	0	0	0	1	0	0	0	0	1	0	0
763	1	1	1	0	0	0	0	0	1	0	0	0	1	0	1	0
25240	0	0	0	1	0	1	1	0	1	0	0	0	0	1	0	0
208	1	1	1	0	0	0	0	0	1	0	1	0	1	0	0	1
1233	1	1	1	0	0	0	0	0	1	1	1	0	0	0	1	0
246	1	0	1	0	1	0	0	0	1	0	0	0	1	0	0	1
201752	0	0	0	1	0	1	1	0	1	0	0	1	0	0	0	1
144	1	1	1	0	0	0	0	0	1	0	1	0	0	0	1	0
1292	1	1	1	0	0	0	0	0	0	0	0	1	1	0	0	1
184	1	0	0	1	1	0	0	0	1	0	0	1	0	0	0	1
39	1	0	0	1	1	0	0	0	0	0	1	1	1	0	0	1
368	1	0	1	0	1	0	0	0	1	0	0	1	1	0	0	1
64	1	1	0	1	0	0	0	0	1	0	0	0	0	1	0	0
10948	1	1	1	0	0	0	0	0	1	0	1	0	0	0	0	1
302	1	1	0	1	0	0	0	0	1	0	1	0	0	0	1	0
269	1	0	1	0	1	0	0	0	1	0	0	0	1	0	0	1
182	1	1	1	0	0	0	0	0	1	0	1	0	0	0	1	0
254	1	0	1	0	1	0	0	0	1	0	0	1	1	0	0	1
477	1	1	1	0	0	0	0	0	1	1	1	0	1	0	0	1
703	1	1	1	0	0	0	0	0	1	0	0	0	1	0	1	0
10936	1	1	1	0	0	0	0	0	1	0	1	0	0	0	1	0
10305	1	1	1	0	0	0	0	0	1	0	0	1	0	0	1	0
26	1	0	0	1	1	0	0	0	1	0	0	0	0	1	0	0
2432	1	0	0	1	1	0	0	0	1	0	0	1	1	0	0	1
20	1	1	0	1	0	0	0	0	1	0	1	0	1	0	0	1
110	1	1	1	0	0	0	0	0	1	1	1	0	0	0	1	0
248	1	0	1	0	1	0	0	0	1	0	0	0	0	1	0	0
46	1	0	1	0	1	0	0	0	1		0	0	1	0	0	1
358	1	1	1	0	0	0	0	0	1	0	1	0	0	0	1	0
1067	1	1	0	1	0	0	0	0	0	0	0	0	0	1	0	0
307	1	1	1	0	0	0	0	0	1	0	1	0	0	0	1	0
1083	1	1	0	1	0	0	0	0	1	0	0	0	1	0	1	0
130	1	1	1	0	0	0	0	0	1	0	0	0	1	0	1	0
377	1	1	0	1	0	0	0	0	0	0	0	0	1	0	1	0
401	1	1	1	0	0	0	0	0	1	0	0	0	1	0	1	0
84	0	0	0	1	0	1	0	0	1	0	0	0	0	1	0	0
125	1	1	1	0	0	0	0	0	1	1	1	0	1	0	0	1
61	1	1	1	0	0	0	0	0	1	1	0	0	1	0	1	0
192	1	0	1	0	1	0	0	0	1	0	0	0	1	0	1	0
920	1	1	1	0	0	0	0	0	1	0	1	0	1	0	0	1
240	1	0	0	1	1	0	0	0	1	0	0	0	0	1	0	0
122	1	1	1	0	0	0	0	0	1	0	0	0	1	0	1	0
18	1	0	0	1	1	0	0	0	1	0	0	1	0	0	1	0
34442	0	0	1	0	0	1	0	0	1	0	0	0	1	0	1	0
245	1	0	0	1	1	0	0	0	1	0	1	1	1	0	0	1
398	0	0	1	0	0	1	0	0	0	0	0	1	1	0	0	1
35726	1	0	1	0	1	0	0	0	1	0	0	0	1	0	0	1
204	1	0	0	1	1	0	0	0	1	0	0	0	1	0	0	1
14	1	0	0	1	1	0	0	0	1	0	0	1	1	0	0	1
311	1	1	1	0	0	0	0	0	1	0	0	0	1	0	1	0
43320	1	0	0	1	1	0	0	0	1	0	0	1	1	0	0	1
409	1	1	1	0	0	0	0	0	0	1	1	0	1	0	0	1
10255	1	0	1	0	1	0	0	0	1	0	0	1	0	0	0	1
509	1	0	1	0	1	0	0	0	1	0	0	1	1	0	0	1
1915	1	1	1	0	0	0	0	0	1	0	0	0	0	1	0	0
3232	1	1	1	0	0	0	0	0	1	0	0	0	0	1	0	0
609	1	1	1	0	0	0	0	0	0	0	0	0	0	1	0	0
532	1	1	1	0	0	0	0	0	1	1	1	0	0	0	1	0
1602	1	1	1	0	0	0	0	0	1	0	1	0	1	0	0	1
39032	0	0	0	1	0	1	1	0	1	0	0	0	0	1	0	0
5847	0	0	1	0	0	1	1	0	1	0	0	1	0	0	1	0
57	1	1	1	0	0	0	0	0	0	0	0	0	1	0	0	1
2121	1	0	1	0	1	0	0	0	1	0	0	0	0	1	0	0
212	1	0	1	0	1	0	0	0	1	0	1	1	1	0	0	1
49	1	0	0	1	1	0	0	0	1	0	0	0	0	1	0	0
197	1	1	1	0	0	0	0	0	0	0	0	0	0	1	0	0
425	1	1	1	0	0	0	0	0	0	0	0	1	0	0	1	0
26653	0	0	1	0	0	1	1	0	1	0	0	1	1	0	0	1
12	1	0	1	0	1	0	0	0	1	0	0	0	0	1	0	0
29	1	0	0	1	1	0	0	0	1	0	0	1	1	0	0	1
137	1	0	0	1	1	0	0	0	1	0	0	1	1	0	0	1
2400	0	0	0	1	0	1	0	0	1	0	0	1	0	0	0	1
407	1	1	1	0	0	0	0	0	1	0	1	0	0	0	1	0
544	1	1	1	0	0	0	0	0	1	0	1	0	0	0	1	0
371	1	1	1	0	0	0	0	0	0	0	1	1	1	0	0	1
122	1	1	1	0	0	0	0	0	1	0	1	1	1	0	0	1
1778	1	0	1	0	1	0	0	0	1	0	0	1	1	0	0	1
1312	1	0	0	1	1	0	0	0	1	0	0	1	1	0	0	1
89	1	0	0	1	1	0	0	0	1	0	0	1	0	0	1	0
53	1	0	0	1	1	0	0	0	1	0	0	0	0	1	0	0
113	0	0	0	1	0	1	0	0	1	0	0	0	0	1	0	0
800	1	0	0	1	1	0	0	0	1	0	0	1	1	0	0	1
4412	1	0	1	0	1	0	0	0	1	0	0	0	1	0	1	0
196	1	0	1	0	1	0	0	0	1	0	0	0	1	0	1	0
1255	0	0	1	0	0	1	1	0	1	0	0	1	1	0	0	1
350	1	1	1	0	0	0	0	0	1	1	1	0	0	0	0	1
29	1	1	0	1	0	0	0	0	1	1	1	1	0	0	0	1
177	1	0	1	0	1	0	0	0	1	0	0	0	0	1	0	0
33	1	0	0	1	1	0	0	0	1	0	0	0	1	0	0	1
290	1	0	0	1	1	0	0	0	1	0	0	1	1	0	0	1
293	1	1	1	0	0	0	0	0	1	0	1	0	0	0	1	0
1200	1	1	1	0	0	0	0	0	1	0	1	0	1	0	0	1
22	1	0	0	1	1	0	0	0	1	0	0	1	0	0	1	0
2539	1	1	1	0	0	0	0	0	0	0	0	0	1	0	1	0
15	1	0	0	1	1	0	0	0	1	0	0	0	0	1	0	0
7209	0	0	0	1	0	1	0	0	1	0	0	1	1	0	0	1
541	1	1	1	0	0	0	0	0	1	1	1	0	0	0	1	0
935	1	1	1	0	0	0	0	0	1	1	1	0	0	0	1	0
21	0	0	0	1	0	1	0	0	1	0	0	0	0	1	0	0
827	1	0	1	0	1	0	0	0	1	1	0	1	0	0	1	0
470	1	1	1	0	0	0	0	0	0	0	1	0	1	0	0	1
3040	1	1	1	0	0	0	0	0	1	1	1	0	0	0	1	0
45	1	0	0	1	1	0	0	0	1	0	0	0	1	0	0	1
78	1	0	0	1	1	0	0	0	1	0	0	1	1	0	0	1
1958	0	0	0	1	0	1	1	0	0	0	0	1	0	0	1	0
1174	1	1	1	0	0	0	0	0	1	0	1	0	0	0	1	0
996	1	1	1	0	0	0	0	0	0	0	0	1	1	0	0	1
182	1	1	0	1	0	0	0	0	1	0	0	1	1	0	0	1
2188	0	0	1	0	0	1	1	0	0	0	0	1	1	0	0	1
400	1	1	1	0	0	0	0	0	1	0	0	0	0	1	0	0
30	1	0	0	1	1	0	0	0	1	0	1	0	0	0	1	0
608	1	0	0	1	1	0	0	0	1	0	0	1	1	0	0	1
204	1	0	1	0	1	0	0	0	1	0	0	0	1	0	1	0
725	1	1	1	0	0	0	0	0	0	0	1	0	0	0	1	0
53	1	1	1	0	0	0	0	0	1	0	1	1	0	0	0	1
120	1	1	1	0	0	0	0	0	0	0	0	1	0	0	0	1
1665	0	0	1	0	0	1	0	0	1	0	0	1	1	0	0	1
27	1	0	0	1	1	0	0	0	1	0	0	0	0	1	0	0
15	1	0	0	1	1	0	0	0	1	0	0	1	1	0	0	1
595	1	0	0	1	1	0	0	0	1	0	0	0	0	1	0	0
20	1	1	0	1	0	0	0	0	1	0	0	0	0	1	0	0
30	1	1	1	0	0	0	0	0	1	0	0	0	1	0	1	0
8947	0	0	1	0	0	1	1	0	1	0	0	1	0	0	1	0
100	1	0	0	1	1	0	0	0	1	0	1	0	0	0	1	0
167750	0	0	1	0	0	1	1	0	1	0	0	0	0	1	0	0
45	1	0	0	1	1	0	0	0	1	0	0	0	0	1	0	0
260	1	1	1	0	0	0	0	0	1	0	1	0	0	0	1	0
443	1	1	1	0	0	0	0	0	1	0	0	0	0	1	0	0
390	1	0	0	1	1	0	0	0	1	0	0	0	1	0	1	0
807	1	1	1	0	0	0	0	0	1	0	1	0	0	0	1	0
707	0	0	0	1	0	1	1	0	1	0	0	0	1	0	0	1
344000	0	0	1	0	0	1	1	0	1	0	0	0	1	0	1	0
35000	0	0	1	0	0	1	1	0	0	0	1	1	0	0	0	1
2422	1	1	1	0	0	0	0	0	0	0	0	1	0	0	1	0
4541	0	0	1	0	0	1	1	0	0	0	0	0	1	0	1	0

## Sheet: NEJM 2008
PATIENT #	PROSPECTIVE	RANDOMIZED	PNR	RETROSPECTIVE	SINGLE-CENTER	MULTI-CENTER	REGISTRY	META-ANALYSIS	POS/NEG	CONFLICT	INDUSTRY	PRIVATE	GOVERNMENT	NONE	Single Funding	Multi Funding
488	1	1	0	0	0	1	0	0	1	1	0	0	1	0	1	0
9339	1	0	1	0	0	1	0	0	1	1	0	1	1	0	0	1
16	1	0	1	0	1	0	0	0	1	0	0	1	1	0	0	1
159	1	1	0	0	0	1	0	0	0	1	0	0	1	0	1	0
111	1	0	1	0	1	0	0	0	1	1	0	1	1	0	0	1
443	1	1	0	0	0	1	0	0	0	1	1	0	0	0	1	0
272	1	1	0	0	0	1	0	0	1	1	1	0	1	0	0	1
113	1	0	1	0	1	0	0	0	1	1	0	0	1	0	0	1
894	1	1	0	0	0	1	0	0	1	1	0	1	1	0	0	1
340	1	1	0	0	0	1	0	0	1	1	0	1	1	0	0	1
677	1	1	0	0	0	1	0	0	1	0	0	0	1	0	0	1
1420	1	1	0	0	0	1	0	0	0	0	1	1	1	0	0	1
2726	1	0	1	0	0	1	0	0	0	0	0	0	1	0	1	0
11506	1	1	0	0	0	1	0	0	1	1	1	0	0	0	1	0
1050	1	1	0	0	0	1	0	0	1	1	1	0	1	0	0	1
1449	1	1	0	0	0	1	0	0	1	1	1	0	0	0	1	0
4128	1	1	0	0	0	1	0	0	0	1	1	0	0	0	0	1
414	1	0	1	0	0	1	0	0	1	1	0	0	1	0	0	1
291	1	1	0	0	0	1	0	0	0	1	1	1	1	0	0	1
184	1	0	1	0	1	0	0	0	1	0	0	1	1	0	0	1
17802	1	1	0	0	0	1	0	0	1	1	1	0	0	0	1	0
2377	0	0	0	1	1	0	1	0	0	1	0	1	1	0	0	1
18831	1	0	1	0	0	1	0	0	1	1	0	1	1	0	0	1
377	1	1	0	0	0	1	0	0	1	1	1	0	1	0	0	1
61	1	1	0	0	1	0	0	0	1	1	0	0	1	0	1	0
359387	1	0	1	0	0	1	0	0	1	0	0	0	1	0	0	1
16	1	1	0	0	0	1	0	0	1	1	1	0	1	0	0	1
1511	1	0	1	0	0	1	0	0	1	1	0	1	1	0	0	1
307	1	0	1	0	0	1	0	0	1	1	0	1	1	0	0	1
817	1	1	0	0	0	1	0	0	1	1	1	0	0	0	1	0
389	1	1	0	0	0	1	0	0	1	1	1	1	0	0	0	1
1974	1	1	0	0	0	1	0	0	0	1	1	1	1	0	0	1
42268	1	0	1	0	0	1	0	0	0	1	0	0	1	0	1	0
70	1	1	0	0	0	1	0	0	1	1	1	1	0	0	0	1
394	1	1	0	0	0	1	0	0	1	1	1	0	1	0	0	1
336	1	0	1	0	0	1	0	0	1	1	0	1	1	0	0	1
81	1	1	0	0	0	1	0	0	1	1	0	1	1	0	0	1
334	1	1	0	0	0	1	0	0	1	1	1	0	0	0	0	1
421	1	1	0	0	0	1	0	0	1	0	0	1	0	0	0	1
27379	0	0	0	1	1	0	1	0	1	0	0	1	0	0	1	0
31057	1	1	0	0	0	1	0	0	1	1	0	0	1	0	0	1
5218	1	0	1	0	0	1	0	0	1	1	0	1	1	0	0	1
5993	1	1	0	0	0	1	0	0	1	1	1	0	0	0	0	1
340	1	1	0	0	0	1	0	0	1	1	1	1	1	0	0	1
1148	1	1	0	0	0	1	0	0	0	1	1	1	1	0	0	1
4209	1	1	0	0	0	1	0	0	1	1	1	1	1	0	0	1
1049	1	1	0	0	0	1	0	0	1	1	1	0	1	0	0	1
1049	1	1	0	0	0	1	0	0	1	1	1	0	1	0	0	1
10	1	0	1	0	0	1	0	0	1	1	0	1	1	0	0	1
322	1	1	0	0	0	1	0	0	1	1	0	1	0	0	1	0
821	1	1	0	0	0	1	0	0	1	1	1	0	0	0	1	0
7217	0	0	0	1	1	0	1	0	1	1	0	0	1	0	1	0
1873	1	1	0	0	0	1	0	0	0	1	1	0	0	0	0	1
11260	0	0	0	1	1	0	0	1	0	1	0	0	1	0	1	0
2600	1	1	0	0	0	1	0	0	1	1	0	1	1	0	0	1
1256	0	0	0	1	0	1	1	0	0	1	0	0	1	0	1	0
20322	1	1	0	0	0	1	0	0	0	1	1	0	0	0	0	1
20322	1	1	0	0	0	1	0	0	0	1	1	0	0	0	0	1
92	1	1	0	0	1	0	0	0	0	0	0	0	1	0	1	0
991	1	0	1	0	1	0	0	0	1	1	0	1	1	0	0	1
220	1	1	0	0	0	1	0	0	1	1	1	0	0	0	1	0
158	1	0	1	0	1	0	0	0	1	0	0	1	1	0	0	1
2521	1	1	0	0	0	1	0	0	1	1	1	0	1	0	0	1
2521	1	1	0	0	0	1	0	0	1	1	1	0	1	0	0	1
422	0	0	0	1	0	1	1	0	1	0	0	1	1	0	0	1
2241	1	1	0	0	0	1	0	0	0	1	0	0	1	0	1	0
682	1	1	0	0	0	1	0	0	1	1	1	0	0	0	0	1
33	0	0	0	1	1	0	1	0	1	1	0	1	1	0	0	1
85	0	0	0	1	0	1	1	0	1	0	1	1	0	0	0	1
570433	0	0	0	1	0	1	1	0	1	0	1	1	0	0	0	1
171	1	1	0	0	0	1	0	0	1	1	1	0	0	0	1	0
2287	1	1	0	0	0	1	0	0	1	1	0	0	1	0	0	1
4570	1	1	0	0	0	1	0	0	0	1	1	1	0	0	0	1
4538	1	1	0	0	0	1	0	0	1	1	1	0	0	0	1	0
651	0	0	0	1	0	1	0	0	1	0	0	1	1	0	0	1
3748	1	0	1	0	1	0	0	0	1	1	0	1	1	0	0	1
10044	1	0	1	0	0	1	0	0	1	1	0	1	1	0	0	1
523	1	1	0	0	0	1	0	0	1	0	0	0	1	0	1	0
1398	1	1	0	0	0	1	0	0	0	0	0	1	1	0	0	1
58	1	1	0	0	0	1	0	0	1	1	0	0	1	0	1	0
699	1	1	0	0	0	1	0	0	1	1	1	0	0	0	1	0
699	1	1	0	0	0	1	0	0	1	1	1	0	0	0	1	0
27	1	0	1	0	1	0	0	0	1	1	0	1	1	0	0	1
602	1	1	0	0	0	1	0	0	1	1	1	0	0	0	0	1
322	1	1	0	0	1	0	0	0	1	0	0	1	0	0	0	1
20	1	0	1	0	1	0	0	0	1	1	1	0	0	0	0	1
204846	1	0	1	0	0	1	0	0	1	1	0	1	1	0	0	1
903402	0	0	0	1	1	0	1	0	1	0	0	1	1	0	0	1
3016	1	1	0	0	0	1	0	0	1	0	0	1	1	0	0	1
958	1	1	0	0	0	1	0	0	0	0	0	1	1	0	0	1
1069	1	1	0	0	0	1	0	0	1	0	0	0	1	0	1	0
571	1	0	1	0	1	0	0	0	1	1	0	1	1	0	0	1
1124	1	1	0	0	0	1	0	0	0	1	0	0	1	0	0	1
2894	1	1	0	0	0	1	0	0	0	1	1	0	1	0	0	1
93	1	0	1	0	1	0	0	0	1	1	1	0	0	0	1	0
1063	1	0	1	0	0	1	0	0	1	0	0	1	0	0	0	1
4541	1	1	0	0	0	1	0	0	1	1	1	0	0	0	0	1
2531	1	1	0	0	0	1	0	0	1	1	1	0	0	0	0	1
18	0	0	0	1	1	0	0	0	1	0	0	1	1	0	0	1
1376	1	1	0	0	0	1	0	0	0	1	0	0	1	0	1	0
627	1	1	0	0	0	1	0	0	0	1	1	0	0	0	1	0
406	1	0	1	0	0	1	0	0	1	1	1	1	1	0	0	1
10251	1	1	0	0	0	1	0	0	0	1	0	0	1	0	0	1
11140	1	1	0	0	0	1	0	0	1	1	1	0	1	0	0	1
275	1	0	1	0	0	1	0	0	1	1	1	0	0	0	1	0
3067	1	0	1	0	0	1	0	0	1	0	0	1	1	0	0	1
599	1	1	0	0	0	1	0	0	1	1	1	0	0	0	1	0
225	1	1	0	0	0	1	0	0	0	1	0	1	1	0	0	1
2331	1	1	0	0	0	1	0	0	0	1	0	0	1	0	0	1
133	1	1	0	0	0	1	0	0	1	1	1	0	0	0	1	0
620	1	1	0	0	0	1	0	0	1	1	1	0	0	0	1	0
13800	1	0	1	0	0	1	0	0	1	1	1	0	0	0	1	0
2452	1	1	0	0	0	1	0	0	0	1	1	0	0	0	0	1
3602	1	1	0	0	0	1	0	0	1	1	1	0	0	0	0	1
757	1	1	0	0	0	1	0	0	1	1	1	0	0	0	1	0
1135	0	0	0	1	1	0	1	0	1	1	1	1	1	0	0	1
84872	0	0	0	1	0	1	1	0	1	1	1	0	0	0	1	0
841	1	1	0	0	0	1	0	0	0	1	1	0	0	0	1	0
25505	1	1	0	0	0	1	0	0	1	1	0	1	1	0	0	1
751	1	1	0	0	0	1	0	0	1	1	0	1	1	0	0	1
206	1	0	1	0	0	1	0	0	1	1	1	0	0	0	0	1
3845	1	1	0	0	0	1	0	0	1	1	1	1	0	0	0	1
84	1	0	1	0	1	0	0	0	1	0	1	1	1	0	0	1
872	1	1	0	0	0	1	0	0	1	0	0	1	0	0	0	1
305	1	1	0	0	0	1	0	0	1	0	0	1	1	0	0	1
2240	0	0	0	1	0	1	1	0	0	1	0	1	0	0	1	0
7001	1	1	0	0	0	1	0	0	0	1	0	0	1	0	1	0
4950	1	1	0	0	0	1	0	0	1	0	0	1	1	0	0	1
4446	1	0	1	0	0	1	0	0	1	0	0	0	1	0	1	0
632	1	0	1	0	0	1	0	0	1	1	0	0	1	0	1	0
25500	1	1	0	0	0	1	0	0	0	1	1	1	0	0	0	1
821	1	1	0	0	0	1	0	0	0	0	0	1	1	0	0	1
334	1	1	0	0	0	1	0	0	0	1	1	0	0	0	1	0
6584	0	0	0	1	1	0	1	0	0	1	0	0	0	1	0	0
720	1	1	0	0	0	1	0	0	0	1	1	0	0	0	1	0
13442	0	0	0	1	0	1	1	0	1	0	0	0	0	1	0	0
52	1	1	0	0	0	1	0	0	1	0	1	1	0	0	0	1
22	1	0	1	0	1	0	0	0	1	0	0	0	1	0	0	1
6722	1	0	1	0	0	1	0	0	0	1	0	0	1	0	1	0
27472	1	0	1	0	0	1	0	0	1	0	0	1	0	0	1	0
85	1	1	0	0	0	1	0	0	1	1	1	1	1	0	0	1
2872	0	0	0	1	1	0	0	0	1	0	1	1	0	0	0	1
5414	0	0	0	1	1	0	1	0	1	1	1	1	0	0	0	1
1826	1	0	1	0	0	1	0	0	1	1	0	0	1	0	1	0
2000	1	1	0	0	1	0	0	0	0	0	0	1	0	0	1	0
540	1	0	1	0	0	1	0	0	1	1	1	1	1	0	0	1
156	1	0	1	0	1	0	0	0	1	1	1	1	1	0	0	1
297	1	0	1	0	0	1	0	0	1	0	0	0	1	0	0	1
23	1	0	1	0	1	0	0	0	1	0	0	0	1	0	1	0
380	1	0	1	0	0	1	0	0	1	0	0	1	1	0	0	1
778	1	1	0	0	0	1	0	0	0	1	0	0	1	0	1	0
1138	1	0	1	0	1	0	0	0	0	1	0	1	0	0	0	1
3094	1	0	1	0	0	1	0	0	1	1	0	1	1	0	0	1
4674	1	0	1	0	0	1	0	0	1	1	0	1	1	0	0	1
58000	0	0	0	1	1	0	1	0	0	1	1	0	0	0	1	0
10275	0	0	0	1	1	0	0	0	0	1	0	0	0	1	0	0
654	1	0	1	0	0	1	0	0	1	1	0	0	1	0	1	0
15	1	0	1	0	1	0	0	0	1	0	0	0	0	1	0	0
3168	1	0	1	0	0	1	0	0	1	0	0	1	1	0	0	1
104	1	1	0	0	0	1	0	0	1	1	1	0	0	0	0	1
154	1	1	0	0	0	1	0	0	1	1	1	0	0	0	1	0
610	1	1	0	0	0	1	0	0	0	1	0	0	1	0	1	0
1071	1	1	0	0	0	1	0	0	1	0	1	0	0	0	1	0
1956	1	1	0	0	0	1	0	0	1	1	1	0	0	0	1	0
160	1	1	0	0	0	1	0	0	1	1	0	0	1	0	1	0
15	1	0	1	0	1	0	0	0	1	0	0	0	1	0	1	0
81	1	0	1	0	1	0	0	0	1	0	0	0	1	0	1	0
2525	1	0	1	0	1	0	0	0	1	0	0	0	1	0	1	0
22830	0	0	0	1	1	0	1	0	1	0	0	0	1	0	0	1
4279	1	0	1	0	0	1	0	0	1	0	0	1	0	0	1	0
17400	0	0	0	1	0	1	1	0	1	1	0	0	1	0	1	0
6551	0	0	0	1	0	1	1	0	1	1	0	0	1	0	1	0
31192	1	0	1	0	0	1	0	0	1	0	0	1	1	0	0	1
344	1	0	1	0	1	0	0	0	1	1	0	0	1	0	1	0
211	1	1	0	0	0	1	0	0	1	1	1	0	0	0	0	1
499	1	1	0	0	0	1	0	0	0	1	1	1	1	0	0	1
537	1	1	0	0	0	1	0	0	0	1	1	0	1	0	0	1
25	1	0	1	0	1	0	0	0	1	1	0	1	1	0	0	1
310	1	0	1	0	1	0	0	0	1	0	0	0	1	0	1	0
6789	0	0	0	1	1	0	1	0	1	1	0	1	1	0	0	1
250	1	0	1	0	1	0	0	0	1	0	0	0	0	1	0	0
64	1	0	1	0	1	0	0	0	1	1	0	1	0	0	0	1
1002	1	1	0	0	0	1	0	0	1	1	1	1	0	0	0	1

## Sheet: Sheet1
NEJM	1988		1998		2008
TRIAL DESIGN
PR	42	0.207921	88	0.435644	100	0.546448
PNR	134	0.663366	79	0.391089	58	0.31694
PRSC	21	0.10396	16	0.0792079	4	0.0218579
PRMC	21	0.10396	72	0.356436	96	0.52459
PNRSC	107	0.529703	51	0.252475	25	0.136612
PNRMC	27	0.133663	28	0.138614	33	0.180328
RETROS	26	0.128713	35	0.173267	25	0.136612
REGISTRY	9	0.0445545	20	0.0990099	20	0.10929
META	2	0.00990099	0	0	1	0.00546448
FUNDING
GOVT	125	0.618812	106	0.524752	112	0.612022
INDUSTRY	21	0.10396	59	0.292079	79	0.431694
PRIVATE	69	0.341584	67	0.331683	80	0.437158
SINGLE	95	0.470297	78	0.386139	114	0.622951
MULTIPLE	62	0.306931	87	0.430693	64	0.349727
NONE	45	0.222772	37	0.183168	5	0.0273224
CONF OF INT	1	0.0049505	22	0.108911	133	0.726776
POS	180	0.891089	171	0.846535	138	0.754098
NEG	22	0.108911	31	0.435644	45	0.245902
TOTAL	202		202		183
PRMC	21		72		96
positive	16		52		64
conf of int	0		15		55
industry	10		42		31
patient #
