# Supplementary material for: Review and Analysis of Publication Trends over Three Decades in Three High Impact Medicine Journals
Source: PLoS One. 2017 Jan 20;12(1):e0170056. doi: 10.1371/journal.pone.0170056 (PMC5249065; doi:10.1371/journal.pone.0170056)
Supplement: S2 Table — (XLS) [file pone.0170056.s003.xls]

## Sheet: JAMA 1988 
PATIENT #	PROSPECTIVE	RANDOMIZED	MULTI-CENTER	SINGLE-CENTER	RETROSPECTIVE	REGISTRY	PNR	Meta-Analysis	Single Funding	Multiple Funding	No Funding	INDUSTRY	PRIVATE	GOVERNMENT	Positive Study	Negative Study	Conflict of Interest/Disclosure	COI - Reported & Positive	COI - Reported & None	COI not commented on
232	0	0	0	1	1	0	0	0	0	0	1	0	0	0	1	0	0
88	1	0	1	0	0	0	1	0	0	0	1	0	0	0	0	1	0
1814	1	0	1	0	0	0	1	0	1	0	0	0	0	1	0	1	0
12	1	0	0	1	0	0	1	0	0	0	1	0	0	0	1	0	0
371	1	0	0	1	0	0	1	0	1	0	0	0	0	1	1	0	0
275	0	0	0	1	1	1	0	0	0	0	1	0	0	0	1	0	0
NA	0	0	0	1	1	1	0	0	0	1	0	0	1	1	1	0	0
218	1	0	0	1	0	0	1	0	0	0	1	0	0	0	1	0	0
NA	0	0	0	1	1	1	0	1	0	0	1	0	0	0	1	0	0
294	0	0	0	1	1	0	0	0	1	0	0	0	1	0	1	0	0
139	1	0	0	1	0	0	1	0	0	0	1	0	0	0	1	0	0
93	0	0	0	1	1	1	0	0	0	0	1	0	0	0	1	0	0
30	1	1	0	1	0	0	0	0	0	1	0	1	1	0	1	0	0
158	1	1	1	0	0	0	0	0	0	1	0	0	1	0	1	0	0	0	0	1
300	1	1	1	0	0	0	0	0	1	0	0	0	1	0	1	0	0	0	0	1
167	1	0	0	1	0	0	1	0	0	0	1	0	0	0	1	0	0
100	1	0	0	1	0	0	1	0	0	0	1	0	0	0	1	0	0
2219	0	0	0	1	1	1	0	0	0	0	1	0	0	0	1	0	0
498454	0	0	0	1	1	1	0	0	1	0	0	0	0	1	1	0	0
363	1	0	0	1	0	0	1	0	1	0	0	1	0	0	0	1	1
35	1	0	0	1	0	0	1	0	0	0	1	0	0	0	1	0	0
4255	1	0	0	1	0	0	1	0	0	1	0	0	0	1	1	0	0
103	1	0	0	1	0	0	1	0	1	0	0	0	0	1	1	0	0
76	1	0	0	1	0	0	1	0	0	0	1	0	0	0	1	0	0
9	1	0	0	1	0	0	1	0	0	0	1	0	0	0	1	0	0
60	1	1	0	1	0	0	0	0	0	0	1	0	0	0	1	0	0
336	1	0	0	1	0	0	1	0	1	0	0	0	1	0	1	0	0
9496	1	0	0	1	0	0	1	0	1	0	0	0	0	1	1	0	0
7	0	0	0	1	1	0	0	0	1	0	0	0	0	1	1	0	0
668	0	0	0	1	1	1	0	0	0	1	0	0	1	0	1	0	0
1138	1	0	0	1	0	0	1	0	0	0	1	0	0	0	1	0	0
5080	1	1	0	1	0	0	0	0	0	1	0	0	1	1	1	0	0
38	1	0	0	1	0	0	1	0	0	0	1	0	0	0	1	0	0
60	1	1	0	1	0	0	0	0	0	1	0	0	1	1	1	0	0
0	0	0	0	1	1	0	0	1	1	0	0	0	1	0	1	0	0
3630	1	0	0	1	0	0	1	0	0	0	1	0	0	0	1	0	0
27	0	0	0	1	1	0	0	0	0	1	0	0	1	1	1	0	0
15291	0	0	0	1	1	1	0	0	1	0	0	0	0	1	1	0	0
151	1	0	1	0	0	0	1	0	1	0	0	0	1	0	0	1	0
0	0	0	0	1	1	0	0	1	0	0	1	0	0	0	0	1	0
349	1	0	1	0	0	0	1	0	0	0	1	0	0	0	1	0	0
822	0	0	0	1	1	0	0	0	1	0	0	0	0	1	1	0	0
9254	0	0	1	0	1	1	0	0	0	1	0	0	0	1	0	1	0
1050	1	0	0	1	0	0	1	0	0	0	1	0	0	0	1	0	0
10321	0	0	0	1	1	1	0	0	1	0	0	0	0	1	1	0	0
3234	1	1	1	0	0	0	0	0	0	1	0	1	0	1	1	0	0	0	0	1
not applicable	0	0	0	1	1	1	0	0	0	0	1	0	0	0	1	0	0
14731	0	0	1	0	1	1	0	0	0	0	1	0	0	0	1	0	0
10949	1	0	1	0	0	0	1	0	1	0	0	0	0	1	1	0	0
not applicable	0	0	0	1	1	0	0	1	0	0	1	0	0	0	1	0	0
1906	1	0	0	1	0	0	1	0	0	1	0	0	1	1	1	0	0
15	0	0	0	1	1	0	0	0	0	0	1	0	0	0	1	0	0
30	0	0	1	0	1	0	0	0	0	0	1	0	0	0	1	0	0
816	1	0	0	1	0	0	1	0	0	0	1	0	0	0	1	0	0
243	0	0	0	1	1	0	0	0	0	1	0	0	1	1	1	0	0
164	0	0	0	1	1	0	0	0	0	1	0	0	1	1	1	0	0
94	1	0	0	1	0	0	1	0	0	0	1	0	0	0	1	0	0
181	1	0	1	0	0	0	1	0	0	0	1	0	0	0	1	0	0
50	1	0	0	1	0	0	1	0	0	1	0	1	1	1	1	0	0
434	1	0	0	1	0	0	1	0	0	0	1	0	0	0	1	0	0
114	1	0	0	1	0	0	1	0	1	0	0	0	0	1	1	0	0
4	1	0	0	1	0	0	1	0	1	0	0	0	0	1	1	0	0
4462	1	1	0	1	0	0	0	0	0	0	1	0	0	0	1	0	0
4462	1	1	0	1	0	0	0	0	0	0	1	0	0	0	1	0	0
4462	1	1	0	1	0	0	0	0	0	0	1	0	0	0	1	0	0
691	1	0	1	0	0	0	1	0	0	1	0	0	0	1	1	0	0
71	1	1	0	1	0	0	0	0	0	1	0	1	1	1	1	0	0
11615	0	0	0	1	1	1	0	0	0	1	0	0	0	1	0	1	0
10653	0	0	0	1	1	1	0	0	1	0	0	0	0	1	1	0	0
178	1	0	1	0	0	0	1	0	0	1	0	0	1	0	1	0	0
10	1	0	0	1	0	0	1	0	0	1	0	0	1	1	1	0	0
45	1	0	0	1	0	0	1	0	1	0	0	0	0	1	1	0	0
not applicable	0	0	0	0	1	0	0	0	0	1	0	0	1	1	0	1	0
434	1	0	1	0	0	0	1	0	0	1	0	0	1	1	1	0	0
1290	1	0	1	0	0	0	1	0	0	0	1	0	0	0	1	0	0
31	1	0	0	1	0	0	1	0	0	1	0	0	0	1	1	0	0
5331	1	0	0	1	0	0	1	0	1	0	0	0	1	0	1	0	1
211	1	0	1	0	0	0	1	0	0	1	0	0	1	0	1	0	0
40	1	0	0	1	0	0	1	0	0	1	0	1	0	1	1	0	0
54 artcicles	0	0	0	1	1	0	0	1	0	1	0	0	1	1	1	0	0
30	1	1	0	1	0	0	0	0	0	0	1	0	0	0	1	0	0
2147	1	0	0	1	0	0	1	0	0	0	1	0	0	0	1	0	0
7091	0	0	0	1	1	1	0	0	1	0	0	0	0	1	1	0	0
100	0	0	0	1	1	0	0	0	0	0	1	0	0	0	1	0	0
1976	0	0	0	1	1	0	0	1	0	1	0	0	1	1	1	0	0
181269	0	0	0	1	1	1	0	0	0	1	0	0	1	1	1	0	0
64	1	0	0	1	0	0	1	0	0	0	1	0	0	0	1	0	0
6485	1	1	1	0	0	0	0	0	0	0	1	0	0	0	1	0	0	0	0	1
9853	0	0	0	1	1	0	0	1	0	1	0	0	1	1	0	1	0
6128	1	0	0	1	0	0	1	0	1	0	0	0	0	1	1	0	0
64	1	1	1	0	0	0	0	0	1	0	0	0	1	0	0	1	0	0	0	1
721	0	0	0	1	1	1	0	0	1	0	0	0	1	0	1	0	0
27	1	0	0	1	0	0	1	0	0	1	0	0	1	1	1	0	0
17	1	0	0	1	0	0	1	0	0	1	0	0	1	1	1	0	0
950	1	1	1	0	0	0	0	0	0	1	0	0	1	1	1	0	0	0	0	1
434	1	0	0	1	0	0	1	0	0	1	0	0	0	1	1	0	0
201	1	1	1	0	0	0	0	0	0	1	0	0	1	1	1	0	0	0	0	1
105	0	0	0	1	1	1	0	0	0	1	0	0	0	1	1	0	0
184	0	0	1	0	1	1	0	0	0	0	1	0	0	0	1	0	0
129	1	1	0	1	0	0	0	0	1	0	0	0	0	1	1	0	0
523	0	0	0	1	1	0	0	0	0	0	1	0	0	0	0	1	0
264	1	1	1	0	0	0	0	0	0	0	1	0	0	0	1	0	0	0	0	1
386	0	0	1	0	1	1	0	0	0	1	0	0	1	1	1	0	0
2820	1	0	1	0	0	0	1	0	0	0	1	0	0	0	1	0	0
120	0	0	0	1	1	1	0	0	1	0	0	0	0	1	1	0	0
4081	1	1	1	0	0	0	0	0	0	0	1	0	0	0	1	0	0	0	0	1
21 articles	0	0	0	1	1	0	0	1	1	0	0	0	0	1	1	0	0
57	0	0	0	1	1	1	0	0	0	0	1	0	0	0	1	0	0
38	1	0	0	1	0	0	1	0	0	1	0	0	1	0	1	0	0
193	1	0	0	1	0	0	1	0	0	1	0	0	1	1	1	0	0
186	0	0	0	1	1	0	0	0	0	0	1	0	0	0	1	0	0
51	1	0	0	1	0	0	1	0	0	1	0	0	1	0	1	0	1
280	1	0	0	1	0	0	1	0	0	0	1	0	0	0	1	0	0
1159	1	0	0	1	0	0	1	0	0	0	1	0	0	0	1	0	0
474	0	0	0	1	1	1	0	0	0	0	1	0	0	0	0	0	0
461	0	0	0	1	1	1	0	0	0	0	1	0	0	0	1	0	0
4347	0	0	0	1	1	0	0	1	1	0	0	0	0	1	1	0	0
328	1	0	1	0	0	0	1	0	0	0	1	0	0	0	1	0	0
743	0	0	1	0	1	1	0	0	0	0	1	0	0	0	0	1	0
75	1	1	0	1	0	0	0	0	1	0	0	0	0	1	1	0	0
9	1	0	0	1	0	0	1	0	0	0	1	0	0	0	1	0	0
417	0	0	0	1	1	0	0	0	0	1	0	0	0	1	0	1	0
224	1	1	1	0	0	0	0	0	1	0	0	0	0	1	1	0	0	0	0	1
264	1	1	1	0	0	0	0	0	1	0	0	0	0	1	0	1	0	0	0	1
200	0	0	0	1	1	0	0	0	0	1	0	0	0	1	1	0	0
119	0	0	0	1	1	1	0	0	0	0	1	0	0	0	1	0	0
208	1	1	1	0	0	0	0	0	0	1	0	0	1	1	1	0	0	0	0	1
86	1	1	1	0	0	0	0	0	1	0	0	0	0	1	1	0	0	0	0	1
600	1	1	1	0	0	0	0	0	0	1	0	0	1	1	1	0	0	0	0	1
380	1	0	0	1	0	0	1	0	1	0	0	0	0	1	1	0	0
26	1	0	0	1	0	0	1	0	0	1	0	0	1	1	0	1	0
1447	1	1	1	0	0	0	0	0	1	0	0	0	0	1	1	0	0	0	0	1
25	1	0	0	1	0	0	1	0	0	1	0	1	1	0	0	1	0
366	1	0	0	1	0	0	1	0	0	0	1	0	0	0	1	0	0
37	0	0	0	1	1	0	0	0	0	0	1	0	0	0	1	0	0
34	0	0	0	1	1	0	0	0	1	0	0	0	1	0	1	0	0
9155	0	0	0	1	1	0	0	1	0	1	0	0	0	1	0	1	0
230	1	0	0	1	0	0	1	0	0	1	0	0	0	1	1	0	0
329	0	0	0	1	1	0	0	0	0	0	1	0	0	0	1	0	0
87505	1	0	0	1	0	0	1	0	0	0	1	0	0	0	1	0	0
16	0	0	0	1	1	0	0	0	0	0	1	0	0	0	1	0	0
47	0	0	0	1	1	0	0	1	1	0	0	0	1	0	1	0	0
3464	1	1	1	0	0	0	0	0	0	0	1	0	0	0	1	0	0	0	0	1
75	1	0	0	1	0	0	1	0	0	1	0	0	1	1	1	0	0
10173305	0	0	0	1	1	1	0	0	0	0	1	0	0	0	1	0	0
105	1	0	0	1	0	0	1	0	0	1	0	1	1	1	1	0	0
13251	0	0	0	1	1	1	0	0	0	0	1	0	0	0	1	0	0
346	0	0	0	1	1	1	0	0	1	0	0	0	1	0	1	0	1
44	1	1	0	1	0	0	0	0	1	0	0	0	1	0	1	0	0
not applicable	0	0	0	1	1	1	0	0	0	1	0	0	1	1	1	0	0
5490 hospitals	0	0	0	1	1	1	0	0	0	0	1	0	0	0	1	0	0
22	1	1	0	1	0	0	0	0	1	0	0	0	1	0	1	0	0
550	1	0	0	1	0	0	1	0	0	0	1	0	0	0	1	0	0
195	1	1	1	0	0	0	0	0	1	0	0	0	0	1	1	0	0	0	0	1
100007	0	0	0	1	1	1	0	0	0	1	0	0	1	1	1	0	0
2366	1	0	0	1	0	0	1	0	0	1	0	0	0	1	1	0	0
39	1	0	0	1	0	0	1	0	0	1	0	1	1	0	1	0	0
4805	1	0	1	0	0	0	1	0	0	0	1	0	0	0	1	0	0
850	1	0	1	0	0	0	1	0	1	0	0	0	1	0	1	0	0
not applicable	1	0	0	1	0	0	1	0	0	0	1	0	0	0	1	0	0
3176	0	0	0	1	1	1	0	0	1	0	0	0	0	1	1	0	0
400	0	0	1	0	1	0	0	0	1	0	0	0	1	0	1	0	0
174	1	0	0	1	0	0	1	0	1	0	0	0	0	1	1	0	0
10	1	1	0	1	0	0	0	0	1	0	0	0	1	0	0	1	0
500	0	0	0	1	1	1	0	0	0	0	1	0	0	0	1	0	0
1328	1	0	1	0	0	0	1	0	0	1	0	0	1	1	1	0	0
487	1	0	1	0	0	0	1	0	0	1	0	0	1	0	1	0	0
3403	1	0	1	0	0	0	1	0	0	0	1	0	0	0	1	0	0
2103	1	0	0	1	0	0	1	0	0	0	1	0	0	0	1	0	0
3679	0	0	0	1	1	1	0	0	0	0	1	0	0	0	1	0	0
609	0	0	0	1	1	1	0	0	0	0	1	0	0	0	1	0	0
not applicable	0	0	0	1	1	1	0	0	0	0	1	0	0	0	1	0	0
1364	1	0	1	0	0	0	1	0	1	0	0	0	1	0	1	0	0
not applicable	0	0	0	1	1	1	0	0	1	0	0	0	0	1	1	0	0
not applicable	0	0	0	1	1	1	0	0	0	0	1	0	0	0	1	0	0
5888	1	0	1	0	0	0	1	0	0	0	1	0	0	0	1	0	0

## Sheet: JAMA 1998
PATIENT #	PROSPECTIVE	RANDOMIZED	MULTI-CENTER	SINGLE-CENTER	INTERNATIONAL	RETROSPECTIVE	REGISTRY	PNR	Meta-Analysis	Single Funding	No Funding	Multiple Funding	INDUSTRY	PRIVATE	GOVERNMENT	Positive Study	Negative Study	COI - Reported & Positive	COI - Reported & None	COI not commented on
20551	1	0	0	1	0	0	0	1	0	0	0	1	0	0	1	1	0
419	1	0	1	0	0	0	0	1	0	1	0	0	0	0	1	0	1
522	1	0	1	0	0	0	0	1	0	1	0	0	0	0	1	1	0
697	1	0	1	0	0	0	0	1	0	1	0	0	0	0	1	1	0
10914	1	0	1	0	0	0	0	1	0	1	0	0	0	0	1	1	0
313	1	0	1	0	0	0	0	1	0	1	0	0	0	1	0	1	0
1MILLION	0	0	1	0	0	1	1	0	0	1	0	0	0	0	1	1	0
52	1	0	0	1	0	0	0	1	0	0	0	1	1	1	0	0	1
8787	0	0	1	0	0	1	0	0	0	1	0	0	0	0	1	0	1
232	1	0	1	0	0	0	0	1	0	0	0	1	0	1	1	0	1
N/A	1	0	1	0	0	0	0	1	0	0	0	1	0	1	1	1	0
32	1	0	0	1	0	0	0	1	0	0	0	1	0	1	1	0	1
512	1	0	1	0	0	0	0	1	0	1	0	0	0	0	1	0	1
109 TRIALS	1	0	1	0	0	0	0	1	0	0	1	0	0	0	0	1	0
81	1	0	1	0	0	0	0	1	0	1	0	0	1	0	0	1	0
19127283	0	0	1	0	0	1	1	0	0	0	1	0	0	0	0	0	1
93	1	0	0	1	0	0	0	1	0	0	0	1	0	1	1	1	0
80082	1	0	1	0	0	0	0	1	0	1	0	0	0	0	1	1	0
941	1	0	1	0	0	0	0	1	0	0	0	1	1	1	1	1	0
414	1	0	0	1	0	0	0	1	0	1	0	0	0	1	0	0	1
24	1	0	0	1	0	0	0	1	0	1	0	0	0	0	1	1	0
101	1	0	0	1	0	0	0	1	0	0	1	0	0	0	0	1	0
15902	1	0	1	0	0	0	0	1	0	0	0	1	0	1	1	1	0
3284	1	0	1	0	0	0	0	1	0	1	0	0	0	0	1	1	0
1178	1	0	1	0	0	0	0	1	0	0	0	1	1	1	0	1	0
1752	1	0	1	0	0	0	0	1	0	0	0	1	0	1	1	1	0
N/A	1	0	1	0	0	0	0	1	0	0	1	0	0	0	0	1	0
50000	0	0	0	1	0	1	1	0	0	1	0	0	0	0	1	1	0
145000	0	0	1	0	0	1	1	0	0	1	0	0	0	1	0	1	0
5886	1	0	1	0	0	0	0	1	0	1	0	0	0	0	1	1	0
88	0	0	0	1	0	1	0	0	0	0	0	1	0	1	0	1	0
3860	0	0	1	0	0	1	1	0	0	1	0	0	0	0	1	1	0
145716	0	0	1	0	0	1	1	0	0	0	0	1	0	0	1	0	1
289	1	0	0	1	0	0	0	1	0	0	0	1	0	1	1	1	0
2151	1	0	1	0	0	0	0	1	0	0	0	1	0	0	1	1	0
1467	1	0	1	0	0	0	0	1	0	0	0	1	0	0	1	1	0
947	1	0	1	0	0	0	0	1	0	1	0	0	0	1	0	1	0
1079	1	0	1	0	0	0	0	1	0	0	0	1	0	1	1	0	1
566	1	0	0	1	0	0	0	1	0	0	0	1	0	0	1	1	0
82230	0	0	1	0	0	1	0	0	0	1	0	0	0	0	1	1	0
875	1	1	1	0	0	0	0	0	0	0	0	1	0	0	1	1	0	0	0	1
86	1	1	0	1	0	0	0	0	0	1	0	0	0	1	0	1	0
200931	1	0	1	0	0	0	0	1	0	1	0	0	0	1	0	0	1
136	0	0	1	0	0	1	0	0	0	0	1	0	0	0	0	1	0
606	1	0	1	0	0	0	0	1	0	0	0	1	0	0	1	0	1
3064	1	0	1	0	0	0	0	1	0	0	0	1	0	1	1	0	1
151	1	1	1	0	1	0	0	0	0	0	0	1	1	0	0	1	0	1	0	0
4063	1	0	1	0	0	0	0	1	0	0	1	0	0	0	0	1	0
2167	1	0	1	0	0	0	0	1	0	0	0	1	0	1	1	1	0
16005	0	0	1	0	0	1	0	0	0	0	0	1	1	0	1	0	1
21	1	0	0	1	0	0	0	1	0	0	1	0	0	0	0	1	0
1533	0	0	0	1	0	1	1	0	0	1	0	0	0	0	1	1	0
6166	0	0	0	1	0	1	0	0	0	0	1	0	0	0	0	1	0
100	1	1	0	1	0	0	0	0	0	1	0	0	0	1	0	1	0
294	1	0	0	1	0	0	0	1	0	0	0	1	0	1	0	1	0
161	1	0	1	0	0	0	0	1	0	0	0	1	0	1	1	1	0
336	1	1	1	0	0	0	0	0	0	1	0	0	1	0	0	1	0	0	0	1
525	1	0	0	1	0	0	0	1	0	0	0	1	0	1	1	1	0
1277	0	0	1	0	0	1	0	0	0	0	1	0	0	0	0	1	0
1281	1	1	1	0	0	0	0	0	0	0	0	1	1	0	1	0	1	0	0	1
892	1	0	1	0	0	0	0	1	0	1	0	0	0	0	1	1	0
115913	0	0	1	0	0	1	0	0	0	1	0	0	0	1	0	1	0
678	0	0	1	0	0	1	0	0	0	0	0	1	0	0	1	1	0
2642	1	0	1	0	0	0	0	1	0	1	0	0	0	0	1	0	1
569	0	0	0	1	0	1	0	0	0	0	0	1	1	0	0	0	1
23535	0	0	1	0	0	1	0	0	0	1	0	0	0	0	1	1	0
5347	1	1	1	0	0	0	0	0	0	0	0	1	0	1	1	1	0	0	0	1
373505	0	0	1	0	0	1	1	0	0	0	0	1	0	1	1	1	0
3.9million	1	0	0	1	0	0	0	1	0	0	1	0	0	0	0	1	0
390	1	1	0	1	0	0	0	0	0	1	0	0	0	1	0	1	0
686	1	0	1	0	0	0	0	1	0	0	0	1	0	1	1	1	0
7287	1	0	1	0	1	0	0	1	0	0	0	1	0	0	1	0	1
10715	0	0	0	1	0	1	0	0	0	0	1	0	0	0	0	0	1
659	1	1	1	0	0	0	0	0	0	1	0	0	0	0	1	1	0	0	0	1
33	1	1	1	0	0	0	0	0	0	1	0	0	1	0	0	1	0	0	0	1
773	1	0	1	0	0	0	0	1	0	1	0	0	1	0	0	1	0
1035	1	0	1	0	0	0	0	1	0	0	1	0	0	0	0	1	0
6605	1	1	1	0	0	0	0	0	0	1	0	0	1	0	0	1	0	1	0	0
54MILLION	0	0	1	0	0	1	1	0	0	0	1	0	0	0	0	1	0
198	1	1	1	0	0	0	0	0	0	0	0	1	0	1	1	1	0	0	0	1
190	0	0	1	0	0	1	1	0	0	1	0	0	0	0	1	0	1
474	1	0	1	0	0	0	0	1	0	1	0	0	0	1	0	0	1
3617	1	0	1	0	0	0	0	1	0	0	0	1	0	1	1	0	1
917	1	0	1	0	0	0	0	1	0	0	0	1	0	1	1	1	0
3753	0	0	1	0	0	1	0	0	0	1	0	0	0	0	1	1	0
1286	1	0	1	0	0	0	0	1	0	0	0	1	0	1	1	1	0
1912	0	0	0	1	0	1	0	0	0	1	0	0	0	0	1	0	1
312	1	1	0	1	0	0	0	0	0	1	0	0	0	1	0	0	1
4339	0	0	1	0	0	1	0	0	0	0	0	1	0	1	1	1	0
1157	0	0	1	0	0	1	0	0	0	0	0	1	0	0	1	0	1
177	0	0	1	0	0	1	0	0	0	0	0	1	0	1	1	1	0
13625	0	0	1	0	0	1	0	0	0	0	0	1	0	1	1	1	0
761	0	0	0	1	0	1	1	0	0	0	1	0	0	0	0	1	0
375	0	0	1	0	0	1	0	0	0	0	1	0	0	0	0	0	1
33000	0	0	1	0	0	1	0	0	0	0	1	0	0	0	0	1	0
2443	0	0	0	1	0	1	1	0	0	0	0	1	0	1	1	1	0
249	1	1	1	0	0	0	0	0	0	1	0	0	1	0	0	0	1	1	0	0
26127	0	0	1	0	0	1	0	0	0	1	0	0	0	0	1	1	0
81105	0	0	1	0	0	1	0	0	0	0	1	0	0	0	0	1	0
97	1	1	1	0	0	0	0	0	0	0	0	1	1	0	1	1	0	0	0	1
12	1	0	0	1	0	0	0	1	0	1	0	0	0	0	1	1	0
3994426	1	0	1	0	1	0	0	1	0	1	0	0	1	0	0	1	0
686	0	0	1	0	1	1	1	0	0	0	0	1	0	0	1	1	0
2834	1	0	1	0	1	0	0	1	0	1	0	0	0	0	1	1	0
7182	0	0	1	0	0	1	0	0	0	0	1	0	0	0	0	1	0
1168	1	1	1	0	0	0	0	0	0	0	0	1	0	0	1	1	0	0	0	1
31354	1	0	1	0	1	0	0	1	0	1	0	0	0	0	1	1	0
79	1	0	0	1	0	0	0	1	0	0	0	1	0	0	1	1	0
4000	0	0	1	0	0	1	0	0	0	1	0	0	0	0	1	1	0
7796	1	0	1	0	0	0	0	1	0	0	0	1	0	0	1	1	0
394	1	0	1	0	0	0	0	1	0	0	0	1	0	0	1	1	0
35593	0	0	1	0	1	1	0	0	0	0	0	1	0	0	1	0	1
5266	0	0	1	0	0	1	0	0	0	0	0	1	0	0	1	1	0
	0	0	1	0	0	1	0	0	0	0	1	0	0	0	0	1	0
2812	1	0	0	1	0	0	0	1	0	1	0	0	0	0	1	1	0
3455	0	0	1	0	0	1	0	0	0	1	0	0	0	0	1	1	0
364	0	0	1	0	0	1	0	0	0	0	1	0	0	0	0	1	0
1052	1	1	1	0	1	0	0	0	0	0	0	1	0	0	1	1	0	0	0	1
3202	1	0	1	0	0	0	0	1	0	0	0	1	0	0	1	1	0
72	1	0	0	1	0	0	0	1	0	1	0	0	0	0	1	1	0
904	0	0	0	1	0	1	0	0	0	0	0	1	0	0	1	1	0
25545	0	0	0	1	1	1	1	0	0	1	0	0	0	1	0	1	0
2763	1	1	1	0	0	0	0	0	0	1	0	0	1	0	0	0	1	1	0	0
319	0	0	1	0	1	1	0	0	0	0	0	1	0	1	1	1	0
497	0	0	0	1	0	1	0	0	0	0	0	1	0	1	1	0	1
115015	0	0	1	0	0	1	0	0	0	1	0	0	0	1	0	1	0
6080	1	0	1	0	0	0	0	1	0	0	1	0	0	0	0	0	1
711	1	0	0	1	0	0	0	1	0	0	0	1	0	0	1	0	1
187	1	1	1	0	1	0	0	0	0	1	0	0	1	0	0	1	0	0	0	1
2520	1	0	0	1	0	0	0	1	0	1	0	0	0	0	1	1	0
3013	1	0	1	0	0	0	0	1	0	1	0	0	0	1	0	1	0
11931	1	0	1	0	0	0	0	1	0	1	0	0	0	1	0	1	0
25067	0	0	1	0	0	1	0	0	0	1	0	0	0	1	0	1	0
117	0	0	1	0	0	1	0	0	0	0	0	1	0	1	1	1	0
455	1	1	1	0	0	0	0	0	0	1	0	0	1	0	0	1	0	0	0	1
NA	0	0	0	1	0	1	1	0	0	0	0	1	0	0	1	0	1
705	0	0	1	0	0	1	0	0	0	1	0	0	0	1	0	1	0
413	0	0	1	0	0	1	0	0	0	0	0	1	0	1	0	1	0
1872	0	0	1	0	0	1	0	0	0	0	1	0	0	0	0	1	0
767	0	0	0	1	0	1	1	0	0	0	0	1	0	1	1	1	0
3723	0	0	1	0	0	1	0	0	0	0	1	0	0	0	0	0	1
614	1	0	0	1	0	0	0	1	0	1	0	0	0	0	1	1	0
81	1	0	1	0	0	0	0	1	0	0	0	1	0	1	1	1	0
70	1	1	0	1	0	0	0	0	0	0	1	0	0	0	0	0	1
43	1	1	0	1	0	0	0	0	0	0	0	1	1	0	1	1	0
70	1	1	0	1	0	0	0	0	0	0	0	1	1	0	1	1	0
16581	0	0	1	0	0	1	1	0	0	0	1	0	0	0	0	1	0
7125	1	0	0	1	0	0	0	1	0	1	0	0	0	0	1	1	0
92966	1	0	1	0	0	0	0	1	0	0	1	0	0	0	0	1	0
5758	1	1	1	0	0	0	0	0	0	0	1	0	0	0	0	1	0	0	0	1
315	0	0	0	1	0	1	1	0	0	0	0	1	1	1	0	1	0
315	1	1	0	1	0	0	0	0	0	0	0	1	0	1	1	1	0
1105	0	0	0	1	0	1	0	0	0	0	1	0	0	0	0	1	0
23269	1	0	1	0	0	0	0	1	0	0	1	0	0	0	0	1	0
N/A	1	1	0	1	0	0	0	0	0	0	0	1	0	1	1	1	0
9306	1	0	0	1	0	0	0	1	0	1	0	0	0	0	1	1	0
1239	0	0	1	0	0	1	0	0	0	0	1	0	0	0	0	1	0
1460	0	0	1	0	0	1	1	0	0	0	0	1	0	0	1	1	0
114	1	0	0	1	0	0	0	1	0	0	1	0	0	0	0	1	0
835	0	0	1	0	0	1	0	0	0	1	0	0	0	0	1	1	0
NA	0	0	1	0	0	1	1	0	0	0	1	0	0	0	0	1	0
95	1	1	1	0	0	0	0	0	0	0	1	0	0	0	0	1	0	0	0	1
569	1	1	1	0	0	0	0	0	0	0	0	1	1	1	1	1	0	0	0	1
536	1	0	1	0	0	0	0	1	0	0	0	1	0	0	1	1	0
62	1	0	0	1	0	0	0	1	0	0	1	0	0	0	0	1	0
3594	0	0	1	0	0	1	0	0	0	0	0	1	0	1	1	1	0
75	1	1	0	1	0	0	0	0	0	0	0	1	0	1	1	0	1
130	1	1	1	0	0	0	0	0	0	0	0	1	0	1	1	1	0	0	0	1
116	1	1	1	0	0	0	0	0	0	0	0	1	1	1	0	1	0	0	0	1
250	1	1	1	0	0	0	0	0	0	1	0	0	0	0	1	1	0	0	0	1
135	1	1	0	1	0	0	0	0	0	0	0	1	0	1	1	0	1
161	1	1	1	0	0	0	0	0	0	1	0	0	1	0	0	1	0	1	0	0
29354	0	0	1	0	0	1	0	0	0	1	0	0	0	1	0	1	0
182	1	0	1	0	0	0	0	1	0	0	0	1	0	0	1	1	0
211	1	1	1	0	0	0	0	0	0	1	0	0	1	0	0	1	0	0	0	1
5013	0	0	1	0	0	1	0	0	0	1	0	0	0	1	0	1	0
187	1	1	1	0	0	0	0	0	0	1	0	0	1	0	0	1	0	0	0	1
10000	0	0	0	0	0	1	0	0	1	0	1	0	0	0	0	1	0
18144	0	0	1	0	0	1	1	0	0	1	0	0	0	0	1	0	1
165	1	1	1	0	0	0	0	0	0	1	0	0	1	0	0	1	0	1	0	0
229	1	1	1	0	0	0	0	0	0	1	0	0	1	0	0	1	0	1	0	0
44702	0	0	1	0	0	1	1	0	0	1	0	0	0	0	1	1	0
65574	1	0	0	1	0	0	0	1	0	0	1	0	0	0	0	1	0
53	1	0	1	0	0	0	0	1	0	0	0	1	0	0	1	1	0
375	1	0	1	0	0	0	0	1	0	0	0	1	0	1	1	0	1
15	1	1	1	0	0	0	0	0	0	0	0	1	0	1	1	1	0	0	0	1
133	1	0	0	1	0	0	0	1	0	0	0	1	0	1	1	1	0
197	1	1	0	1	0	0	0	0	0	0	0	1	0	0	1	1	0
48	1	1	1	0	0	0	0	0	0	0	0	1	0	1	1	1	0	0	0	1
N/A	0	0	1	0	1	1	0	0	0	1	0	0	0	0	1	1	0
2211	0	0	0	0	0	1	0	0	1	0	1	0	0	0	0	0	1
4272	1	1	1	0	0	0	0	0	0	1	0	0	1	0	0	1	0	1	0	0
5923	0	0	1	0	0	1	0	0	0	0	0	1	0	1	1	1	0
NA	0	0	0	0	0	1	0	0	1	1	0	0	1	0	0	1	0
214	0	0	1	0	0	1	0	0	0	0	1	0	0	0	0	1	0

## Sheet: JAMA 2008
PATIENT #	PROSPECTIVE	RANDOMIZED	MULTI-CENTER	SINGLE-CENTER	RETROSPECTIVE	REGISTRY	PNR	Meta-Analysis	Single Funding	Multiple Funding	No Funding	INDUSTRY	PRIVATE	GOVERNMENT	Positive Study	Negative Study	Conflict of Interest/Disclosure	COI - Reported & Positive	COI - Reported & None	COI not commented on
237	1	1	0	1	0	0	0	0	1	0	0	0	0	1	0	1	0	0	0	1
156 729	0	0	0	0	1	1	0	0	0	1	0	0	0	1	0	1	0	0	0	1
1073	1	0	0	1	0	0	1	0	1	0	0	0	1	0	1	0	0	1	0	0
328	0	0	1	0	1	0	0	0	0	1	0	0	1	0	1	0	0	0	0	1
421	1	1	1	0	0	0	0	0	1	0	0	1	0	0	1	0	1	1	0	0
128	1	1	0	1	0	0	0	0	1	0	0	0	0	1	1	0	0	0	0	1
1394	0	0	0	1	1	0	0	0	1	0	0	0	0	1	1	0	0	0	0	1
174 630	1	0	1	0	0	0	1	0	1	0	0	0	0	1	1	0	0	1	0	0
206	1	1	1	0	0	0	0	0	0	0	1	0	0	0	1	0	0	0	0	1
38 462	1	1	1	0	0	0	0	0	0	1	0	0	0	1	1	0	0	0	0	1
698	1	0	0	1	0	0	1	0	0	1	0	1	0	1	1	0	0	0	0	1
2098	1	1	1	0	0	0	0	0	0	1	0	1	1	0	0	1	0	1	0	0
812	0	0	0	0	1	1	0	0	0	1	0	0	1	1	1	0	0	0	0	1
197	1	0	1	0	0	0	1	0	0	1	0	0	0	1	1	0	0	0	0	1
903	1	0	0	1	0	0	1	0	0	1	0	0	0	1	1	0	0	0	0	1
3137	0	0	1	0	1	0	0	0	0	1	0	0	0	1	1	0	1	1	0	0
138	1	0	0	1	0	0	1	0	0	1	0	1	0	1	1	0	1	1	0	0
500	1	0	0	1	0	0	1	0	1	0	0	0	1	0	1	0	0	0	0	1
23045	0	0	0	1	1	1	0	0	0	1	0	0	1	1	1	0	0	0	0	1
86	1	0	1	0	0	0	1	0	1	0	0	0	1	0	1	0	0	1	0	0
50	1	0	0	1	0	0	1	0	0	1	0	1	1	1	0	1	0	0	0	1
14897	1	1	1	0	0	0	0	0	0	1	0	0	1	1	1	0	0	0	0	1
86748	0	0	1	0	1	1	0	0	1	0	0	0	0	1	1	0	0	1	0	0
334	1	1	0	1	0	0	0	0	0	1	0	0	1	1	1	0	1	1	0	0
451	1	1	1	0	0	0	0	0	0	1	0	0	1	1	1	0	1	1	0	0
813	0	0	0	1	1	0	0	0	1	0	0	0	1	0	1	0	0	0	0	1
32338	1	1	1	0	0	0	0	0	0	1	0	0	0	1	1	0	1	1	0	0
1032	1	1	1	0	0	0	0	0	1	0	0	0	0	1	1	0	1	0	0	1
21754	1	0	0	1	0	0	1	0	0	1	0	0	0	1	0	1	1	1	0	0
886	1	0	0	1	0	0	1	0	0	0	1	0	0	0	1	0	0	0	0	1
1399	1	0	0	1	0	0	1	0	0	1	0	0	0	1	1	0	1	1	0	0
37534	1	0	1	0	0	0	1	0	0	1	0	1	1	1	1	0	1	1	0	0
900	0	0	0	1	1	0	0	0	0	1	0	0	1	1	1	0	1	1	0	0
8242	0	0	0	0	1	1	0	1	0	1	0	0	1	1	1	0	0	0	0	1
1 167 506	0	0	0	0	1	1	0	0	0	0	1	0	0	0	1	0	0	0	0	1
384	0	0	1	0	1	0	0	0	0	1	0	0	1	1	1	0	0	0	0	1
839	1	1	1	0	0	0	0	0	1	0	0	1	0	0	0	1	1	1	0	0
543	1	1	1	0	0	0	0	0	1	0	0	1	0	0	1	0	1	1	0	0
573	0	0	0	1	1	0	0	0	0	1	0	0	1	1	1	0	0	0	0	1
291	1	1	0	1	0	0	0	0	0	0	1	0	0	0	1	0	0	0	0	1
499	1	1	1	0	0	0	0	0	0	1	0	1	0	1	1	0	1	1	0	0
738	1	1	1	0	0	0	0	0	1	0	0	1	0	0	0	1	1	1	0	0
3023	1	1	1	0	0	0	0	0	1	0	0	1	0	0	0	1	1	1	0	0
745	1	1	1	0	0	0	0	0	0	1	0	1	1	0	1	0	1	1	0	0
1002	1	1	1	0	0	0	0	0	1	0	0	1	0	0	1	0	1	1	0	0
682	1	1	0	1	0	0	0	0	1	0	0	0	0	1	0	1	0	0	0	1
24234	0	0	0	0	1	1	0	0	0	1	0	0	1	1	1	0	1	1	0	0
1040	0	0	0	0	1	0	0	0	0	1	0	0	1	1	1	0	0	1	0	0
5442	1	1	0	1	0	0	0	0	0	1	0	1	0	1	0	1	1	1	0	0
104 519	1	0	0	1	0	0	1	0	0	1	0	0	1	1	1	0	0	0	0	1
2780	0	0	1	0	1	0	0	0	0	1	0	0	1	1	0	1	0	0	0	1
14573	0	0	1	0	1	1	0	0	0	1	0	0	0	1	1	0	0	0	0	1
2809	1	1	1	0	0	0	0	0	0	1	0	0	1	1	1	0	1	1	0	0
877	1	1	1	0	0	0	0	0	0	1	0	1	0	1	1	0	1	1	0	0
5.1MILLION	0	0	1	0	1	1	0	0	0	1	0	0	0	1	0	1	0	0	0	0
4464	0	0	1	0	1	1	0	0	0	1	0	0	1	1	1	0	0	0	0	1
1776445	0	0	1	0	1	1	0	0	1	0	0	0	0	1	1	0	1	1	0	0
1889	1	0	1	0	0	0	1	0	0	1	0	0	1	1	1	0	1	1	0	0
173	1	1	1	0	0	0	0	0	1	0	0	0	0	1	1	0	1	1	0	0
8165	0	0	1	0	1	1	0	0	0	0	1	0	0	0	0	1	0	0	0	1
4000	0	0	1	0	1	1	0	0	1	0	0	0	0	1	0	1	0	0	0	1
750	1	1	1	0	0	0	0	0	0	1	0	1	1	1	0	1	0	0	0	1
1087	1	0	0	1	0	0	1	0	0	1	0	1	0	1	1	0	0	0	0	1
56886	0	0	1	0	1	1	0	0	0	1	0	1	1	1	0	1	1	1	0	0
122	1	0	0	1	0	0	1	0	1	0	0	0	0	1	1	0	1	1	0	0
436	0	0	0	1	1	1	0	0	0	0	1	0	0	0	1	0	0	0	0	1
54	1	1	0	1	0	0	0	0	0	1	0	1	0	1	0	1	1	1	0	0
189	1	1	1	0	0	0	0	0	0	1	0	1	0	1	1	0	0	0	0	1
2962	0	0	1	0	1	0	0	0	1	0	0	1	0	0	1	0	1	1	0	0
6814	1	0	1	0	0	0	1	0	0	1	0	0	0	1	1	0	1	1	0	0
635	0	0	0	1	1	0	0	0	0	1	0	0	1	1	1	0	1	1	0	0
187	0	0	0	1	1	0	0	0	0	1	0	0	0	1	1	0	0	1	0	0
778	1	1	1	0	0	0	0	0	0	1	0	0	1	1	1	0	1	1	0	0
67003	1	0	1	0	0	0	1	0	0	1	0	0	1	1	1	0	1	1	0	0
237	0	0	1	0	1	1	0	0	0	1	0	0	1	1	1	0	0	0	0	1
16534	0	0	1	0	1	1	0	0	1	0	0	0	0	1	1	0	0	0	0	1
430	1	0	1	0	0	0	1	0	0	1	0	0	1	1	1	0	0	0	0	1
19271	1	0	1	0	0	0	1	0	0	1	0	0	1	1	0	1	0	0	0	1
3075	0	0	0	1	1	0	0	0	0	1	0	0	1	1	1	0	0	0	0	1
20865	0	0	1	0	1	1	0	0	1	0	0	0	0	1	0	1	1	1	0	0
62	1	1	0	1	0	0	0	0	0	1	0	0	1	1	0	1	1	1	0	0
1032	1	0	1	0	0	0	1	0	0	1	0	0	1	0	1	0	0	0	0	1
98	1	1	0	1	0	0	0	0	1	0	0	1	0	0	1	0	1	1	0	0
46970	0	0	1	0	1	1	0	0	0	0	1	0	0	0	1	0	0	0	0	1
56	1	1	0	1	0	0	0	0	0	1	0	1	0	1	1	0	0	1	0	0
39400	0	0	1	0	1	1	0	0	1	0	0	0	0	1	1	0	0	0	0	1
2970	1	0	1	0	0	0	1	0	0	1	0	0	1	1	1	0	1	1	0	0
21359	0	0		1	1	0	0	0	0	1	0	0	0	1	1	0	0	0	0	1
3116	1	0	1	0	0	0	1	0	0	1	0	0	1	1	0	1	0	1	0	0
495	1	0	1	0	0	0	1	0	1	0	0	0	1	0	1	0	0	0	0	1
48481	0	0	0	1	1	1	0	0	0	1	0	0	0	1	1	0	0	0	0	1
1666	0	0	1	0	1	0	0	0	0	1	0	0	1	0	1	0	0	0	0	1
282	0	0	0	1	1	0	0	0	0	1	0	0	1	1	1	0	0	0	0	1
124385	0	0	1	0	1	1	0	0	1	0	0	0	0	1	1	0	0	0	0	1
1177	1	1	1	0	0	0	0	0	0	1	0	0	1	1	0	1	1	1	0	0
88575	1	1	1	0	0	0	0	0	1	0	0	1	0	0	1	0	1	1	0	0
47 228	1	0	0	1	0	0	1	0	0	1	0	0	0	1	0	1	0	0	0	1
673	0	0	1	0	1	1	0	0	0	1	0	0	0	1	1	0	1	0	1	0
1961	1	1	0	1	0	0	0	0	1	0	0	0	0	1	1	0	1	0	0	1
642	1	1	0	1	0	0	0	0	1	0	0	0	0	1	1	0	0	0	0	1
85525	1	1	0	1	0	0	0	0	1	0	0	0	1	0	0	1	0	0	0	1
20520	1	1	1	0	0	0	0	0	0	1	0	0	0	1	0	1	0	0	0	1
7235	0	0	1	0	1	0	0	0	1	0	0	0	0	1	1	0	0	0	0	1
441	1	0	0	1	0	0	1	0	1	0	0	0	1	0	1	0	1	1	0	0
1005	0	0	1	0	1	0	0	0	0	1	0	0	1	1	1	0	0	0	0	1
88 575	0	0	1	0	1	1	0	0	0	0	1	0	0	0	1	0	0	0	0	1
2098	0	0	0	0	1	1	0	0	0	1	0	0	0	1	1	0	0	0	0	1
7076	0	0	1	0	1	1	0	0	0	1	0	0	1	1	1	0	1	1	0	0
332	0	0	1	0	1	0	0	0	0	1	0	0	1	1	1	0	1	1	0	0
23887	1	0	0	1	0	0	1	0	0	1	0	0	1	1	1	0	0	0	0	1
85525	1	0	1	0	0	0	1	0	0	1	0	1	0	1	1	0	1	1	0	0
20 520	1	0	1	0	0	0	1	0	0	1	0	1	1	1	1	0	1	1	0	0
5505	0	0	1	0	1	0	0	0	0	1	0	0	1	1	1	0	0	0	0	1
1497	1	0	1	0	0	0	1	0	0	1	0	0	1	1	1	0	0	0	0	1
1005	1	1	1	0	0	0	0	0	0	1	0	0	1	1	1	0	0	0	0	1
306	0	0	0	1	1	1	0	0	1	0	0	0	1	0	1	0	0	0	0	1
2465	1	1	1	0	0	0	0	0	0	1	0	1	0	1	0	1	0	0	0	1
5442	0	0	0	1	1	1	0	0	1	0	0	0	1	0	0	1	1	1	0	0
2997	1	0	1	0	0	0	1	0	0	1	0	0	0	1	1	0	0	0	0	1
14641	0	0	0	1	1	0	0	0	0	1	0	0	1	0	0	1	0	0	0	1
2539	1	1	1	0	0	0	0	0	0	1	0	1	0	1	0	1	1	1	0	0
23593	1	1	0	1	0	0	0	0	0	1	0	1	0	1	1	0	1	1	0	0
83	0	0	0	0	1	1	0	0	0	0	1	0	0	0	1	0	1	1	0	0
NA	0	0	0	0	1	1	0	0	0	1	0	1	0	1	1	0	1	1	0	0
79298	0	0	1	0	1	1	0	0	0	1	0	0	1	1	1	0	0	0	0	1
152	1	1	1	0	0	0	0	0	0	1	0	0	1	1	1	0	1	1	0	0
5442	1	1	0	1	0	0	0	0	0	1	0	1	0	1	0	1	1	1	0	0
2997	1	0	0	1	0	0	1	0	0	1	0	0	0	1	1	0	0	0	0	1
14641	1	1	1	0	0	0	0	0	0	1	0	1	0	1	0	1	1	1	0	0
2539	1	1	1	0	0	0	0	0	1	0	0	0	0	1	0	1	1	1	0	0
23593	1	0	1	0	0	0	1	0	0	1	0	0	1	1	1	0	1	1	0	0
83	0	0	0	1	1	1	0	0	0	0	1	0	0	0	1	0	0	0	0	1
3069	1	1	1	0	0	0	0	0	0	1	0	1	1	1	0	1	1	1	0	0
9	0	0	0	1	1	0	0	0	0	1	0	0	0	1	1	0	1	1	0	0
600	1	0	1	0	0	0	1	0	1	0	0	0	0	1	1	0	0	0	0	1
45688	0	0	1	0	1	0	0	0	1	0	0	0	0	1	1	0	0	0	0	1
1017	1	0	1	0	0	0	1	0	0	1	0	0	1	1	1	0	0	0	0	1
1209	1	0	1	0	0	0	1	0	0	1	0	0	1	1	1	0	0	0	0	1
2952	0	0	0	1	1	1	0	0	0	1	0	0	0	0	1	0	1	1	0	0
34715	1	0	1	0	0	0	1	0	0	1	0	0	0	1	1	0	0	0	0	1
NA	0	0	0	0	1	0	0	1	1	0	0	0	0	1	1	0	0	0	0	1
49171	1	0	0	1	0	0	1	0	0	0	1	0	0	0	0	1	0	0	0	1
295	0	0	0	1	1	1	0	0	0	0	1	0	0	0	1	0	0	0	0	1
215	1	1	0	1	0	0	0	0	0	1	0	1	1	0	1	0	1	1	0	0
57	1	1	0	1	0	0	0	0	0	1	0	0	1	1	1	0	0	0	0	1
1118	1	1	1	0	0	0	0	0	0	1	0	1	0	1	1	0	1	1	0	0
210	1	1	0	1	0	0	0	0	0	1	0	0	0	1	1	0	1	1	0	0
495	1	0	0	1	0	0	1	0	0	1	0	0	0	1	1	0	0	0	0	1
3005	0	0	1	0	1	0	0	0	0	1	0	1	0	1	1	0	1	1	0	0
43892	0	0	1	0	1	1	0	0	0	1	0	1	1	0	1	0	0	0	0	1

## Sheet: Sheet1
JAMA	1988		1998		2008
TRIAL DESIGN
PR	31	0.176136	42	0.215385	50	0.333333
PNR	76	0.431818	80	0.410256	40	0.266667
PRSC	14	0.0795455	12	0.0615385	18	0.12
PRMC	17	0.0965909	30	0.153846	32	0.213333
PNRSC	56	0.0795455	26	0.133333	18	0.12
PNRMC	20	0.0965909	54	0.276923	22	0.146667
RETROS	69	0.392045	73	0.374359	60	0.4
REGISTRY	39	0.221591	22	0.112821	35	0.233333
META	11	0.0625	3	0.0153846	2	0.0133333
FUNDING
GOVT	74	0.420455	112	0.574359	111	0.74
INDUSTRY	9	0.0511364	30	0.153846	37	0.246667
PRIVATE	57	0.323864	67	0.34359	64	0.426667
SINGLE	48	0.272727	75	0.384615	40	0.266667
MULTIPLE	54	0.306818	82	0.420513	98	0.653333
NONE	74	0.420455	38	0.194872	12	0.08
CONF OF INT	4	0.0227273	25	0.128205	63	0.42
POS	158	0.897727	155	0.794872	116	0.773333
NEG	18	0.102273	40	0.215385	34	0.226667
TOTAL	176		195		150
PRMC	17		30		32
positive	15		27		20
conf of int	0		9		23
industry	1		18		18
