# Supplementary material for: Review and Analysis of Publication Trends over Three Decades in Three High Impact Medicine Journals
Source: PLoS One. 2017 Jan 20;12(1):e0170056. doi: 10.1371/journal.pone.0170056 (PMC5249065; doi:10.1371/journal.pone.0170056)
Supplement: S3 Table — Raw data LANCET. (XLS) [file pone.0170056.s004.xls]

## Sheet: Lancet1988
PATIENT #	PROSPECTIVE	RANDOMIZED	PNR	MULTI-CENTER	SINGLE-CENTER	RETROSPECTIVE	REGISTRY	Meta-Analysis	Single Funding	Multiple Funding	No Funding	INDUSTRY	PRIVATE	GOVERNMENT	Positive Study	Negative Study	Conflict of Interest/Disclosure	COI - Reported & Positive	COI - Reported & None	COI - Not commented on
24	1	1	0	0	1	0	0	0	1	0	0	0	0	1	1	0	0
59	1	0	1	0	1	0	0	0	1	0	0	0	0	1	1	0	0
16	1	1	0	0	1	0	0	0	0	0	1	0	0	0	1	0	0
31	0	0	0	0	1	1	0	0	0	0	1	0	0	0	1	0	0
56	0	0	0	0	1	1	0	0	1	0	0	0	0	1	0	1	0
100	1	0	1	0	1	0	0	0	0	1	0	0	1	1	1	0	0
27	1	0	1	0	1	0	0	0	0	0	1	0	0	0	1	0	0
20	1	1	0	0	1	0	0	0	1	0	0	1	0	0	1	0	0
12	1	0	1	0	1	0	0	0	1	0	0	1	0	0	1	0	1
1	0	0	0	0	1	1	0	0	0	1	0	1	0	1	1	0	0
133	0	0	0	1	0	1	0	0	0	0	1	0	0	0	1	0	0
90	1	0	1	0	1	0	0	0	0	0	1	0	0	0	1	0	0
40	1	1	0	0	1	0	0	0	0	1	0	0	1	1	1	0	0
106	1	0	1	0	1	0	0	0	1	0	0	0	1	0	1	0	0
25	1	1	0	0	1	0	0	0	0	0	1	0	0	0	1	0	0
367	1	1	0	1	0	0	0	0	0	0	1	0	0	0	0	1	0	0	0	1
144	1	1	0	1	0	0	0	0	0	0	1	0	0	0	1	0	0	0	0	1
NA	1	0	1	0	1	0	0	0	0	0	1	0	0	0	1	0	0
13	1	0	1	0	1	0	0	0	0	0	1	0	0	0	1	0	0
60	1	1	0	1	0	0	0	0	0	1	0	1	0	1	1	0	0	0	0	1
13	1	0	1	1	0	0	0	0	1	0	0	0	0	1	1	0	0
53	1	0	1	0	1	0	0	0	0	1	0	0	1	1	1	0	0
203	1	0	1	0	1	0	0	0	1	0	0	0	0	1	0	1	0
1010	1	0	1	0	1	0	0	0	0	1	0	0	1	1	0	1	0
13	1	0	1	0	1	0	0	0	1	0	0	0	0	1	1	0	0
1267	1	0	1	1	0	0	0	0	1	0	0	0	0	1	0	1	0
4	0	0	0	0	1	1	0	0	1	0	0	0	1	0	1	0	0
15	1	0	1	0	1	0	0	0	0	0	1	0	0	0	1	0	0
20	1	0	1	0	1	0	0	0	0	0	1	0	0	0	1	0	0
18	1	1	0	0	1	0	0	0	1	0	0	1	0	0	1	0	1
41	0	0	0	0	1	1	0	0	0	0	1	0	0	0	1	0	0
28	1	1	0	0	1	0	0	0	0	0	1	0	0	0	1	0	0
77	1	1	0	1	0	0	0	0	1	0	0	0	1	0	0	1	0	0	0	1
21	1	0	1	0	1	0	0	0	0	0	1	0	0	0	1	0	0
2	0	0	0	0	1	1	0	0	0	0	1	0	0	0	1	0	0
734	1	1	0	1	0	0	0	0	0	0	1	0	0	0	1	0	0	0	0	1
42	1	1	0	1	0	0	0	0	1	0	0	0	0	1	1	0	0	0	0	1
NA	1	0	1	0	1	0	0	0	1	0	0	0	0	1	1	0	0
11	1	0	1	0	1	0	0	0	0	0	1	0	0	0	1	0	0
NA	0	0	0	0	1	1	0	0	0	0	1	0	0	0	1	0	0
433	1	1	0	1	0	0	0	0	0	1	0	1	1	0	1	0	1	1	0	0
152	1	0	1	0	1	0	0	0	0	0	1	0	0	0	1	0	0
NA	1	0	1	0	1	0	0	0	0	0	1	0	0	0	1	0	0
NA	1	0	1	0	1	0	0	0	0	0	1	0	0	0	1	0	0
179	1	0	1	1	0	0	0	0	1	0	0	0	0	1	1	0	0
1004	1	1	0	1	0	0	0	0	1	0	0	1	0	0	1	0	0	0	0	1
NA	1	0	1	0	1	0	0	0	0	0	1	0	0	0	1	0	0
8	1	1	0	0	1	0	0	0	0	1	0	1	0	0	1	0	0
18	1	1	0	0	1	0	0	0	0	1	0	0	1	1	1	0	0
10	1	0	1	0	1	0	0	0	0	0	1	0	0	0	1	0	0
743	1	0	1	0	1	0	0	0	1	0	0	0	1	0	1	0	0
38	1	0	1	0	1	0	0	0	1	0	0	1	0	0	1	0	0
18	1	1	0	0	1	0	0	0	0	0	1	0	0	0	1	0	0
16	1	0	1	1	0	0	0	0	0	0	1	0	0	0	1	0	0
103	0	0	0	0	1	1	1	0	0	0	1	0	0	0	1	0	0
15	1	0	1	0	1	0	0	0	0	0	1	0	0	0	1	0	0
40	1	0	1	0	1	0	0	0	0	0	1	0	0	0	1	0	0
586	0	0	0	0	1	1	0	0	0	0	1	0	0	0	1	0	0
408	1	0	1	1	0	0	0	0	1	0	0	0	0	1	1	0	0
125	1	0	1	0	1	0	0	0	0	0	1	0	0	0	1	0	0
16	1	0	1	0	1	0	0	0	0	1	0	0	1	0	1	0	0
36	1	0	1	0	1	0	0	0	0	1	0	1	0	1	1	0	0
364	1	0	1	0	1	0	0	0	0	1	0	1	0	0	1	0	0
NA	1	0	1	0	1	0	0	0	1	0	0	0	0	1	1	0	0
1689	1	0	1	1	0	0	0	0	0	1	0	0	1	1	1	0	0
119	1	1	0	0	1	0	0	0	0	0	1	0	0	0	1	0	0
2000	1	0	1	1	0	0	0	0	1	0	0	0	0	1	1	0	0
719	1	0	1	0	1	0	0	0	0	1	0	1	0	1	1	0	0
64	1	0	1	0	1	0	0	0	1	0	0	0	1	0	1	0	0
59	1	0	1	0	1	0	0	0	0	1	0	0	1	1	1	0	0
213	0	0	0	0	1	1	0	0	0	1	0	0	0	1	1	0	0
70	1	1	0	0	1	0	0	0	0	1	0	0	1	1	1	0	0
40	1	0	1	0	1	0	0	0	0	0	1	0	0	0	1	0	0
37	1	0	1	0	1	0	0	0	0	0	1	0	0	0	1	0	0
1012	1	0	1	0	1	0	0	0	0	0	1	0	0	0	1	0	0
3801	1	1	0	1	0	0	0	0	1	0	0	0	0	1	0	1	0	0	0	1
7	1	0	1	0	1	0	0	0	0	0	1	0	0	0	1	0	0
89	1	1	0	1	0	0	0	0	0	0	1	0	0	0	1	0	0	0	0	1
53	1	0	1	0	1	0	0	0	1	0	0	1	0	0	1	0	0
10	1	0	1	0	1	0	0	0	1	0	0	0	1	0	1	0	0
24	1	1	0	0	1	0	0	0	0	0	1	0	0	0	1	0	0
106	1	1	0	0	1	0	0	0	1	0	0	1	0	0	1	0	0
22	1	1	0	0	1	0	0	0	1	0	0	0	0	1	1	0	0
65	1	0	1	0	1	0	0	0	1	0	0	0	1	0	1	0	0
63	1	0	1	1	0	0	0	0	0	0	1	0	0	0	1	0	0
14000	1	1	0	1	0	0	0	0	1	0	0	0	1	0	1	0	0	0	0	1
206	0	0	0	0	1	1	0	0	0	0	1	0	0	0	0	1	0
25	1	0	1	0	1	0	0	0	1	0	0	0	0	1	1	0	0
NA	1	0	1	0	1	0	0	0	0	0	1	0	0	0	1	0	0
52	1	0	1	0	1	0	0	0	0	0	1	0	0	0	1	0	0
32	1	0	1	0	1	0	0	0	0	0	1	0	0	0	0	1	0
14	1	0	1	0	1	0	0	0	0	0	1	0	0	0	1	0	0
53	1	1	0	0	1	0	0	0	0	1	0	1	1	0	1	0	0
13	1	0	1	0	1	0	0	0	0	0	1	0	0	0	1	0	0
347	1	1	0	1	0	0	0	0	1	0	0	0	0	1	1	0	0	0	0	1
210	1	1	0	0	1	0	0	0	1	0	0	0	0	1	0	1	0
291	1	0	1	0	1	0	0	0	0	0	1	0	0	0	1	0	0
106	0	0	0	0	1	1	0	0	0	1	0	1	0	1	1	0	0
10	0	0	0	0	1	1	0	0	1	0	0	0	1	0	1	0	0
30	1	0	1	0	1	0	0	0	1	0	0	0	0	1	1	0	0
30	1	1	0	0	1	0	0	0	1	0	0	0	0	1	1	0	0
10	1	0	1	0	1	0	0	0	1	0	0	0	0	1	1	0	0
24	1	0	1	0	1	0	0	0	0	0	1	0	0	0	1	0	0
105	1	1	0	0	1	0	0	0	1	0	0	1	0	0	1	0	0
NA	1	0	1	0	1	0	0	0	0	1	0	0	1	1	1	0	0
NA	1	0	1	0	1	0	0	0	1	0	0	0	0	1	1	0	0
NA	1	0	1	0	1	0	0	0	1	0	0	0	0	1	1	0	0
25	1	0	1	0	1	0	0	0	1	0	0	0	1	0	1	0	0
13	1	0	1	1	0	0	0	0	0	0	1	0	0	0	1	0	0
NA	1	0	1	0	1	0	0	0	0	0	1	0	0	0	1	0	0
144	1	0	1	0	1	0	0	0	1	0	0	0	0	1	1	0	0
8	1	0	1	0	1	0	0	0	0	0	1	0	0	0	1	0	0
97	1	0	1	0	1	0	0	0	1	0	0	0	0	1	1	0	0
427	1	1	0	0	1	0	0	0	1	0	0	1	0	0	1	0	0
NA	1	0	1	0	1	0	0	0	1	0	0	0	0	1	1	0	0
66	0	0	0	0	1	1	0	0	1	0	0	0	1	0	1	0	0
360	1	1	0	1	0	0	0	0	0	1	0	1	1	0	1	0	0	0	0	1
682	1	0	1	0	1	0	0	0	1	0	0	0	0	1	1	0	0
21	1	1	0	0	1	0	0	0	0	0	1	0	0	0	1	0	0
74	1	0	1	0	1	0	0	0	0	0	1	0	0	0	1	0	0
354	1	1	0	1	0	0	0	0	0	0	1	0	0	0	0	1	0	0	0	1
14	1	0	1	0	1	0	0	0	1	0	0	0	0	1	1	0	0
20	1	1	0	0	1	0	0	0	0	0	1	0	0	0	1	0	0
119	1	1	0	0	1	0	0	0	0	0	1	0	0	0	1	0	0
210	1	1	0	0	1	0	0	0	0	1	0	1	1	1	1	0	0
200	1	0	1	0	1	0	0	0	0	1	0	0	1	1	0	1	0
20	1	0	1	0	1	0	0	0	1	0	0	0	0	1	1	0	0
106	1	1	0	1	0	0	0	0	0	0	1	0	0	0	1	0	0	0	0	1
49	1	0	1	0	1	0	0	0	1	0	0	0	0	1	1	0	0
8	1	0	1	0	1	0	0	0	0	0	1	0	0	0	1	0	0
17187	1	1	0	1	0	0	0	0	0	1	0	1	0	1	1	0	0	0	0	1
257	1	0	1	0	1	0	0	0	0	0	1	0	0	0	1	0	0
328	0	0	0	0	1	1	1	0	0	0	1	0	0	0	1	0	0
NA	1	0	1	0	1	0	0	0	0	1	0	0	1	1	1	0	0
45841	1	0	1	1	0	0	0	0	1	0	0	0	0	1	0	1	0
202	1	0	1	0	1	0	0	0	1	0	0	0	0	1	1	0	0
NA	1	0	1	0	1	0	0	0	1	0	0	1	0	0	1	0	0
62	1	0	1	0	1	0	0	0	1	0	0	0	0	1	1	0	0
NA	1	0	1	0	1	0	0	0	1	0	0	0	0	1	1	0	0
8	1	0	1	0	1	0	0	0	0	0	1	0	0	0	1	0	0
NA	1	0	1	0	1	0	0	0	0	0	1	0	0	0	1	0	0
32	1	0	1	0	1	0	0	0	1	0	0	0	0	1	1	0	0
10	1	0	1	0	1	0	0	0	1	0	0	0	1	0	1	0	0
13318	1	1	0	1	0	0	0	0	1	0	0	1	0	0	1	0	1	1	0	0
187	1	0	1	1	0	0	0	0	0	1	0	1	1	1	1	0	0
12	1	0	1	0	1	0	0	0	0	1	0	0	1	1	1	0	0
14	1	0	1	0	1	0	0	0	1	0	0	0	0	1	1	0	0
4997	1	1	0	1	0	0	0	0	1	0	0	0	0	1	1	0	0	0	0	1
75	0	0	0	0	1	1	0	0	0	0	1	0	0	0	1	0	0
30	1	0	1	0	1	0	0	0	0	0	1	0	0	0	1	0	0
21	1	0	1	1	0	0	0	0	0	0	1	0	0	0	1	0	0
166	1	1	0	1	0	0	0	0	0	0	1	0	0	0	1	0	0	0	0	1
22	1	0	1	0	1	0	0	0	0	0	1	0	0	0	1	0	0
6	1	0	1	0	1	0	0	0	0	1	0	1	1	0	1	0	0
200	1	0	1	0	1	0	0	0	0	0	1	0	0	0	1	0	0
50	1	0	1	1	0	0	0	0	1	0	0	0	0	1	1	0	0
2	1	0	1	0	1	0	0	0	1	0	0	0	1	0	1	0	0
91	1	0	1	0	1	0	0	0	1	0	0	0	0	1	1	0	0
14	1	1	0	0	1	0	0	0	1	0	0	1	0	0	1	0	0
83	1	1	0	1	0	0	0	0	1	0	0	1	0	0	1	0	0	0	0	1
72	1	0	1	0	1	0	0	0	1	0	0	0	0	1	1	0	0
362	1	0	1	1	0	0	0	0	0	1	0	0	0	1	1	0	0
24	1	1	0	0	1	0	0	0	1	0	0	0	1	0	1	0	0
150	1	0	1	0	1	0	0	0	1	0	0	0	0	1	1	0	0
240	1	1	0	0	1	0	0	0	0	1	0	1	1	1	1	0	0
37	1	0	1	1	0	0	0	0	1	0	0	0	0	1	1	0	0
14	1	1	0	0	1	0	0	0	1	0	0	0	0	1	1	0	0
558	1	1	0	1	0	0	0	0	1	0	0	0	0	1	1	0	0	0	0	1
NA	1	1	0	1	0	0	0	0	0	0	1	0	0	0	1	0	0	0	0	1
9	1	0	1	0	1	0	0	0	0	0	1	0	0	0	1	0	0
3	1	0	1	0	1	0	0	0	1	0	0	0	0	1	1	0	0
93	1	0	1	0	1	0	0	0	0	0	1	0	0	0	1	0	0
15	1	0	1	1	0	0	0	0	0	1	0	0	1	1	1	0	0
20	1	0	1	1	0	0	0	0	0	0	1	0	0	0	1	0	0
8	1	0	1	0	1	0	0	0	0	0	1	0	0	0	1	0	0
60	1	0	1	0	1	0	0	0	0	0	1	0	0	0	1	0	0
12	1	1	0	0	1	0	0	0	1	0	0	0	0	1	0	1	0
299	1	1	0	1	0	0	0	0	0	0	1	0	0	0	1	0	0	0	0	1
28	1	0	1	0	1	0	0	0	0	1	0	0	1	1	1	0	0
7	1	0	1	0	1	0	0	0	0	1	0	1	1	0	0	1	0
20	1	0	1	0	1	0	0	0	1	0	0	0	0	1	1	0	0
23	0	0	0	0	1	1	0	0	0	0	1	0	0	0	1	0	0
121	1	1	0	0	1	0	0	0	0	0	1	0	0	0	1	0	0
111	0	0	0	0	1	1	0	0	1	0	0	0	0	1	1	0	0
NA	1	0	1	0	1	0	0	0	0	0	1	0	0	0	1	0	0
181	1	1	0	1	0	0	0	0	0	0	1	0	0	0	1	0	0	0	0	1
444	1	0	1	0	1	0	0	0	0	0	1	0	0	0	0	1	0
271	1	0	1	1	0	0	0	0	1	0	0	0	0	1	1	0	0
NA	0	0	0	0	1	1	1	0	0	0	1	0	0	0	1	0	0
6155	1	0	1	1	0	0	0	0	1	0	0	0	0	1	1	0	0
71	1	0	1	0	1	0	0	0	0	0	1	0	0	0	1	0	0
142	0	0	0	0	1	1	0	0	0	0	1	0	0	0	0	1	0
433	1	1	0	1	0	0	0	0	0	1	0	1	0	1	1	0	0	0	0	1
27	1	0	1	0	1	0	0	0	1	0	0	0	1	0	1	0	0
133	1	0	1	0	1	0	0	0	1	0	0	0	1	0	1	0	0
NA	1	0	1	0	1	0	0	0	0	0	1	0	0	0	0	1	0
43	1	0	1	0	1	0	0	0	1	0	0	0	1	0	1	0	0
2	0	0	0	0	1	1	0	0	0	0	1	0	0	0	1	0	0
NA	1	0	1	0	1	0	0	0	0	0	1	0	0	0	1	0	0
75	1	0	1	0	1	0	0	0	0	0	1	0	0	0	1	0	0
9	1	0	1	0	1	0	0	0	0	1	0	1	0	1	1	0	1
45	1	0	1	1	0	0	0	0	1	0	0	0	0	1	1	0	0
28	1	0	1	0	1	0	0	0	1	0	0	1	0	0	1	0	0
21	1	0	1	1	0	0	0	0	0	0	1	0	0	0	1	0	0
7735	1	0	1	1	0	0	0	0	1	0	0	0	0	1	1	0	0
NA	1	0	1	0	1	0	0	0	1	0	0	0	0	1	1	0	0
421	1	1	0	1	0	0	0	0	1	0	0	1	0	0	1	0	0	0	0	1
153	1	0	1	0	1	0	0	0	1	0	0	0	0	1	1	0	0
9	1	0	1	0	1	0	0	0	0	0	1	0	0	0	1	0	0
NA	0	0	0	1	0	1	1	0	0	0	1	0	0	0	1	0	0
NA	1	0	1	0	1	0	0	0	1	0	0	0	0	1	1	0	0
4700	1	0	1	1	0	0	0	0	1	0	0	0	0	1	1	0	0
10	1	0	1	0	1	0	0	0	0	0	1	0	0	0	1	0	0
87	1	0	1	0	1	0	0	0	1	0	0	0	0	1	1	0	0
NA	1	0	1	0	1	0	0	0	1	0	0	0	0	1	1	0	0
10	1	1	0	0	1	0	0	0	1	0	0	0	0	1	1	0	0
67	1	0	1	0	1	0	0	0	0	0	1	0	0	0	1	0	0
16	1	0	1	0	1	0	0	0	0	1	0	0	1	1	1	0	1
100	1	1	0	0	1	0	0	0	0	1	0	1	0	1	1	0	0
290	1	0	1	0	1	0	0	0	0	0	1	0	0	0	1	0	0
NA	1	0	1	0	1	0	0	0	0	1	0	1	0	1	1	0	0
10	1	0	1	0	1	0	0	0	0	0	1	0	0	0	1	0	0
104	1	0	1	0	1	0	0	0	0	0	1	0	0	0	1	0	0

## Sheet: Lancet 1998
PATIENT #	PROSPECTIVE	RANDOMIZED	PNR	MULTI-CENTER	SINGLE-CENTER	RETROSPECTIVE	REGISTRY	Meta-Analysis	Single Funding	Multiple Funding	No Funding	INDUSTRY	PRIVATE	GOVERNMENT	Positive Study	Negative Study	Conflict of Interest/Disclosure	COI - Reported & Positive	COI - Reported & None	COI not commented on
2000	1	0	1	1	0	0	0	0	0	1	0	1	0	1	1	0	1
18	1	0	1	0	1	0	0	0	0	1	0	0	0	1	1	0	0
94	1	1	0	1	0	0	0	0	0	1	0	0	1	1	1	0	1	1	0
1992-98	0	0	0	0	1	1	1	0	0	0	1	0	0	0	1	0	0
100	1	1	0	1	0	0	0	0	0	1	0	1	1	0	1	0	0	0	0	1
14916	1	1	0	1	0	0	0	0	0	1	0	0	0	1	1	0	0	0	0	1
5362	1	0	1	1	0	0	0	0	0	1	0	0	1	1	1	0	0
4813	1	1	0	1	0	0	0	0	0	1	0	0	0	1	1	0	0	0	0	1
80	1	1	0	0	1	0	0	0	1	0	0	0	1	0	1	0	0
2534	1	1	0	1	0	0	0	0	1	0	0	0	0	1	1	0	0	0	0	1
40	1	1	0	0	1	0	0	0	1	0	0	0	1	0	1	0	0
702	0	0	0	0	1	1	0	0	0	1	0	0	0	1	1	0	0
5499	1	1	0	1	0	0	0	0	0	1	0	1	1	1	1	0	0	0	0	1
4374	1	1	0	1	0	0	0	0	0	1	0	0	0	1	1	0	0	0	0	1
60	1	1	0	0	1	0	0	0	1	0	0	0	0	1	0	1	0
724	0	0	0	1	0	1	0	0	0	1	0	1	1	1	0	1	0
245	1	0	1	0	1	0	0	0	1	0	0	0	0	1	1	0	0
131	1	1	0	0	1	0	0	0	1	0	0	0	1	0	1	0	0
255	1	1	0	0	1	0	0	0	1	0	0	0	0	1	1	0	0
110	1	1	0	1	0	0	0	0	1	0	0	0	1	0	1	0	0	0	0	1
82 families	1	0	1	1	0	0	0	0	0	1	0	0	1	1	1	0	0
691	1	1	0	1	0	0	0	0	0	1	0	1	1	1	0	1	0	0	0	1
522	1	1	0	0	1	0	0	0	0	1	0	0	1	1	0	1	0
12	0	0	0	1	0	1	0	0	0	1	0	0	1	1	1	0	0
1	0	0	0	0	1	1	0	0	0	1	0	0	0	1	1	0	0
1284	1	0	1	1	0	0	0	0	0	1	0	1	1	1	1	0	0
150	1	0	1	1	0	0	0	0	0	1	0	1	1	0	1	0	0
1090	1	1	0	1	0	0	0	0	0	1	0	0	0	1	1	0	0	0	0	1
158	1	0	1	0	1	0	0	0	0	1	0	0	1	1	1	0	0
1992-1993	0	0	0	1	0	1	0	0	1	0	0	0	0	1	1	0	0
873	0	0	0	0	1	1	0	0	0	0	1	0	0	0	1	0	0
213	1	1	0	0	1	0	0	0	1	0	0	0	0	1	1	0	0
20	1	1	0	0	1	0	0	0	0	1	0	1	0	1	1	0	0
810	1	0	1	0	1	0	0	0	0	1	0	0	0	1	1	0	0
1512	1	1	0	0	1	0	0	0	0	1	0	0	0	1	1	0	0
381	1	1	0	1	0	0	0	0	1	0	0	0	0	1	1	0	0	0	0	1
2000	1	0	1	1	0	0	0	0	0	1	0	0	0	1	1	0	0
320	1	1	0	0	1	0	0	0	1	0	0	1	0	0	1	0	0
281	1	1	0	1	0	0	0	0	0	0	1	0	0	0	1	0	0	0	0	1
11348	0	0	0	1	0	1	1	0	0	1	0	0	1	1	0	1	0
850	1	1	0	0	1	0	0	0	1	0	0	0	0	1	1	0	0
240	1	1	0	1	0	0	0	0	1	0	0	0	0	1	1	0	0	0	0	1
12905	1	0	1	1	0	0	0	0	0	1	0	0	0	1	1	0	0
1218	1	0	1	1	0	0	0	0	0	1	0	0	1	1	1	0	0
2334	1	0	1	1	0	0	0	0	1	0	0	0	0	1	1	0	0
1879	1	1	0	1	0	0	0	0	1	0	0	1	0	0	0	1	0	0	0	1
361662	1	0	1	1	0	0	0	0	1	0	0	0	0	1	1	0	0
10	1	0	1	0	1	0	0	0	0	1	0	1	0	0	1	0	0
85	0	0	0	1	0	1	0	0	0	1	0	0	0	1	1	0	0
1985	1	1	0	1	0	0	0	0	0	1	0	0	0	1	0	1	0	0	0	1
5799	0	0	0	1	0	1	0	0	0	1	0	0	0	1	1	0	0
40	1	1	0	0	1	0	0	0	1	0	0	0	0	1	1	0	0
61998	0	0	0	1	0	1	1	0	0	1	0	0	0	1	1	0	0
405	0	0	0	1	0	1	0	0	0	1	0	0	0	1	1	0	0
255	1	0	1	0	1	0	0	0	0	1	0	0	0	1	0	1	0
318	1	0	1	1	0	0	0	0	1	0	0	0	0	1	0	1	0
279	1	1	0	1	0	0	0	0	0	1	0	0	0	1	0	1	0	0	0	1
200	1	0	1	1	0	0	0	0	0	1	0	0	0	1	1	0	0
304796	1	0	1	1	0	0	0	0	0	1	0	1	1	1	1	0	0
50	1	1	0	0	1	0	0	0	0	1	0	1	1	0	0	1	0
649	0	0	0	1	0	1	0	0	0	1	0	0	0	1	0	1	0
8239	0	0	0	1	0	1	1	0	0	1	0	1	0	1	1	0	0
76	1	1	0	0	1	0	0	0	0	0	1	0	0	0	1	0	0
2954	0	0	0	0	1	1	0	0	1	0	0	0	0	1	1	0	0
3024	1	1	0	1	0	0	0	0	0	1	0	1	1	1	1	0	0	0	0	1
348	1	0	1	1	0	0	0	0	0	1	0	0	0	1	1	0	0
1017	0	0	0	0	1	1	0	0	0	1	0	0	0	1	1	0	0
37000	1	1	0	1	0	0	0	0	0	1	0	0	0	1	1	0	0	0	0	1
9571	0	0	0	1	0	1	1	0	0	1	0	1	0	0	1	0	0
624	1	1	0	1	0	0	0	0	0	1	0	0	0	1	1	0	0	0	0	1
253	1	0	1	0	1	0	0	0	1	0	0	0	1	0	1	0	0
637	0	0	0	1	0	1	0	0	0	1	0	1	1	1	1	0	0
3637	1	1	0	1	0	0	0	0	0	1	0	0	0	1	1	0	0	0	0	1
4311	1	0	1	1	0	0	0	0	1	0	0	0	0	1	1	0	0
500000	0	0	0	1	0	1	0	0	0	1	0	0	0	1	1	0	0
20	1	0	1	0	1	0	0	0	1	0	0	0	0	1	1	0	0
1235	1	1	0	1	0	0	0	0	0	1	0	0	0	1	1	0	0	0	0	1
20	1	0	1	0	1	0	0	0	0	1	0	0	1	1	1	0	0
37	1	0	1	0	1	0	0	0	0	0	1	0	0	0	1	0	0
18790	1	1	0	1	0	0	0	0	0	1	0	0	0	0	1	0	0	0	0	1
80	1	0	1	0	1	0	0	0	0	0	1	0	0	0	1	0	0
175	1	0	1	0	1	0	0	0	1	0	0	0	0	1	1	0	0
9533	0	0	0	0	1	1	1	0	0	1	0	0	0	1	1	0	0
6870	1	0	1	1	0	0	0	0	0	1	0	0	0	1	1	0	0
37	1	0	1	0	1	0	0	0	0	1	0	0	0	1	1	0	0
2167	1	0	1	0	1	0	0	0	0	1	0	0	0	1	1	0	0
86	1	0	1	1	0	0	0	0	0	1	0	1	1	0	1	0	0
496	1	1	0	1	0	0	0	0	0	1	0	0	0	1	0	1	0	0	0	1
2399	1	1	0	1	0	0	0	0	1	0	0	1	0	0	1	0	0	0	0	1
5408	1	1	0	1	0	0	0	0	0	1	0	0	0	1	1	0	0	0	0	1
2494	1	1	0	0	1	0	0	0	1	0	0	0	0	1	0	1	0
688	1	1	0	1	0	0	0	0	1	0	0	1	0	0	1	0	0	0	0	1
322	1	0	1	0	1	0	0	0	0	1	0	0	0	1	1	0	0
5207	0	0	0	0	1	1	0	0	0	1	0	0	0	1	1	0	0
2128	0	0	0	0	1	1	0	1	0	0	1	0	0	0	0	1	0
198	1	0	1	0	1	0	0	0	0	0	1	0	0	0	1	0	0
595	1	1	0	1	0	0	0	0	0	0	1	0	0	0	1	0	0	0	0	1
86127	1	0	1	1	0	0	0	0	1	0	0	0	0	1	1	0	0
18	0	0	0	1	0	1	0	0	1	0	0	0	0	1	1	0	0
102	1	0	1	1	0	0	0	0	0	0	1	0	0	0	1	0	0
3455	1	0	1	1	0	0	0	0	0	1	0	1	1	1	1	0	0
1998	1	1	0	1	0	0	0	0	0	1	0	1	0	1	1	0	0	0	0	1
177	1	1	0	1	0	0	0	0	0	1	0	0	1	1	1	0	0	0	0	1
74 articles	0	0	0	1	0	1	0	1	1	0	0	0	1	0	1	0	0
7987	1	0	1	1	0	0	0	0	0	1	0	1	1	1	1	0	0
97	1	1	0	1	0	0	0	0	0	1	0	1	0	1	0	1	0	0	0	1
120	1	1	0	0	1	0	0	0	0	1	0	1	0	1	0	1	0
84	1	0	1	0	1	0	0	0	1	0	0	0	0	1	1	0	0
3499	0	0	0	1	0	1	0	0	0	1	0	0	0	1	1	0	0
200	1	0	1	0	1	0	0	0	1	0	0	0	0	1	1	0	0
10108	1	0	1	1	0	0	0	0	0	0	1	0	0	0	1	0	0
127 RCTs	0	0	0	0	1	1	0	1	0	1	0	0	0	1	0	1	0
827	1	1	0	1	0	0	0	0	0	1	0	1	0	0	1	0	0	0	0	1
	0	0	0	1	0	1	0	0	1	0	0	0	0	1	1	0	0
44	1	1	0	0	1	0	0	0	1	0	0	1	0	0	1	0	0
2014	1	0	1	1	0	0	0	0	0	0	1	0	0	0	1	0	0
374	0	0	0	1	0	1	0	0	0	1	0	0	0	1	1	0	0
40 districts	1	0	1	1	0	0	0	0	0	1	0	0	0	1	1	0	0
3867	1	1	0	1	0	0	0	0	0	1	0	1	1	1	1	0	0	0	0	1
4075	1	1	0	1	0	0	0	0	0	1	0	1	1	1	1	0	0	0	0	1
N/A	1	0	1	1	0	0	0	0	0	1	0	0	1	1	1	0	0
208	1	1	0	0	1	0	0	0	0	1	0	0	1	1	1	0	0
18000,47 trials	0	0	0	1	0	1	0	1	1	0	0	0	0	1	1	0	0
36507	1	0	1	1	0	0	0	0	0	1	0	0	0	1	1	0	0
50	1	0	1	0	1	0	0	0	0	0	1	0	0	0	1	0	0
300	1	0	1	1	0	0	0	0	1	0	0	1	0	0	1	0	0
672	1	0	1	1	0	0	0	0	1	0	0	0	0	1	1	0	0
285	1	1	0	1	0	0	0	0	0	0	1	0	0	0	1	0	0	0	0	1
100	1	0	1	0	1	0	0	0	0	0	1	0	0	0	1	0	0
3142	1	0	1	1	0	0	0	0	0	1	0	0	0	1	1	0	0
66	1	1	0	0	1	0	0	0	0	1	0	0	0	1	1	0	0
7	0	0	0	1	0	1	0	0	0	0	1	0	0	0	0	1	0
622	1	1	0	0	1	0	0	0	0	1	0	1	1	1	1	0	0
4843	1	0	1	0	1	0	0	0	0	1	0	0	0	1	1	0	0
52255	1	0	1	1	0	0	0	0	0	1	0	0	0	1	1	0	0
97	1	1	0	0	1	0	0	0	0	0	1	0	0	0	1	0	0
800	1	1	0	1	0	0	0	0	0	0	1	0	0	0	0	1	0	0	0	1
97	1	1	0	1	0	0	0	0	1	0	0	0	1	0	1	0	0	0	0	1
9424	1	1	0	1	0	0	0	0	0	1	0	0	1	1	1	0	0	0	0	1
19386	0	0	0	0	1	1	1	0	0	1	0	1	0	1	1	0	0
1150	0	0	0	1	0	1	1	0	0	1	0	0	0	1	1	0	0
216	1	1	0	1	0	0	0	0	0	1	0	0	0	1	1	0	0	0	0	1
267	1	1	0	1	0	0	0	0	1	0	0	1	0	0	1	0	0	0	0	1
189	1	0	1	1	0	0	0	0	1	0	0	1	0	0	1	0	1
1011	1	1	0	1	0	0	0	0	0	1	0	0	0	1	1	0	0	0	0	1
832	1	1	0	1	0	0	0	0	0	1	0	1	1	1	1	0	0	0	0	1
718	1	1	0	1	0	0	0	0	0	1	0	1	0	1	1	0	0	1	0	0
560	1	1	0	1	0	0	0	0	1	0	0	1	0	0	1	0	1	1	0	0
285	1	1	0	1	0	0	0	0	0	1	0	0	1	1	1	0	0	0	0	1
1526	1	1	0	1	0	0	0	0	1	0	0	0	0	0	1	0	0	0	0	1
33376	0	0	0	0	1	1	0	0	0	1	0	0	0	1	1	0	0
28	1	0	1	0	1	0	0	0	0	1	0	1	0	0	1	0	0
1090	1	1	0	1	0	0	0	0	0	1	0	0	0	1	1	0	0	0	0	1
1090	1	1	0	1	0	0	0	0	0	1	0	0	0	1	1	0	0	0	0	1
600	1	1	0	1	0	0	0	0	0	1	0	0	0	1	1	0	0	0	0	1
968	0	0	0	1	0	1	0	0	0	1	0	0	0	1	1	0	0
4270	1	1	0	1	0	0	0	0	0	1	0	1	0	1	1	0	0	0	0	1
240	1	0	1	1	0	0	0	0	0	1	0	0	0	1	1	0	0
45	0	0	0	0	1	1	0	0	0	0	1	0	0	0	1	0	0
124774	1	0	1	1	0	0	0	0	0	1	0	1	1	1	1	0	0
33 Studies	0	0	0	0	1	1	0	1	1	0	0	0	0	1	1	0	0
69100	0	0	0	1	0	1	0	0	0	0	1	0	0	0	1	0	0
7712	1	0	1	1	0	0	0	0	1	0	0	0	0	1	1	0	0
455	1	1	0	1	0	0	0	0	0	1	0	1	1	0	1	0	0	0	0	1
5358	1	0	1	1	0	0	0	0	0	1	0	0	1	1	1	0	0
6 WHO regions	1	0	1	1	0	0	0	0	0	0	1	0	0	0	1	0	0
264	1	0	1	1	0	0	0	0	1	0	0	0	0	1	1	0	0
53781	1	1	0	1	0	0	0	0	0	1	0	0	1	1	1	0	0	0	0	1
7944	1	0	1	1	0	0	0	0	1	0	0	0	1	0	1	0	0
2052922	0	0	0	1	0	1	1	0	0	0	1	0	0	0	1	0	0
67	1	1	0	1	0	0	0	0	0	1	0	0	0	1	1	0	0	0	0	1
	133

## Sheet: Lancet 2008
PATIENT #	PROSPECTIVE	RANDOMIZED	PNR	MULTI-CENTER	SINGLE-CENTER	RETROSPECTIVE	REGISTRY	Meta-Analysis	Single Funding	Multiple Funding	No Funding	INDUSTRY	PRIVATE	GOVERNMENT	Positive Study	Negative Study	Conflict of Interest/Disclosure	COI - Reported & Positive	COI - Reported & None	COI not commented on
20000	0	0	0	1	0	1	0	1	0	0	1	0	0	0	1	0	0	0	1	0
365	1	1	0	1	0	0	0	0	0	1	0	0	1	1	0	1	0	0	1	0
2037	1	1	0	1	0	0	0	0	0	1	0	1	1	1	1	0	1	1	0	0
86	1	1	0	1	0	0	0	0	1	0	0	0	0	1	0	1	0	0	1	0
18686	0	0	0	0	1	1	0	1	0	1	0	0	0	1	1	0	1	1	0	0
336	1	1	0	1	0	0	0	0	0	1	0	0	1	1	0	1	0	1	0	0
8889	1	0	1	1	0	0	0	0	0	1	0	0	1	1	1	0	0	0	1	0
288	1	1	0	1	0	0	0	0	0	1	0	1	1	0	1	0	1	1	0	0
31290	1	1	0	1	0	0	0	0	0	1	0	0	1	1	1	0	0	0	1	0
2426	1	1	0	1	0	0	0	0	1	0	0	1	0	0	0	1	1	1	0	0
700	1	0	1	1	0	0	0	0	0	1	0	1	1	1	1	0	0	0	1	0
110560	0	0	0	1	0	1	0	1	0	1	0	0	0	1	1	0	0	0	1	0
4576	1	1	0	1	0	0	0	0	1	0	0	1	0	0	0	1	1	1	0	0
985692	0	0	0	1	0	1	0	0	1	0	0	0	1	0	1	0	0	0	1	0
68183	1	0	1	1	0	0	0	0	1	0	0	1	0	0	1	0	1	1	0	0
125	1	1	0	1	0	0	0	0	1	0	0	1	0	0	1	0	1	1	0	0
388	1	0	1	0	1	0	0	0	0	0	1	0	0	0	1	0	0	0	1	0
2392	1	1	0	1	0	0	0	0	0	1	0	0	0	1	1	0	0	0	1	0
9106	0	0	0	0	1	1	0	0	1	0	0	0	1	0	0	1	0	0	1	0
21001	0	0	0	1	0	1	0	1	0	1	0	1	1	1	1	0	1	1	0	0
1200	1	1	0	1	0	0	0	0	1	0	0	0	0	1	1	0	0	0	1	0
600	1	1	0	1	0	0	0	0	0	1	0	1	1	1	1	0	1	1	0	0
282137	0	0	0	0	1	1	0	1	0	1	0	1	0	0	1	0	1	1	0	0
4632	1	1	0	1	0	0	0	0	0	1	0	0	1	1	0	1	0	0	1	0
3000	1	1	0	0	1	0	0	0	0	1	0	0	0	1	1	0	0	0	1	0
298	1	1	0	1	0	0	0	0	0	1	0	1	0	1	1	0	0	1	0	0
28 reviews	0	0	0	0	1	1	0	1	0	0	1	0	0	0	1	0	0	0	1	0
133	1	1	0	1	0	0	0	0	0	0	1	0	0	0	1	0	0	1	0	0
97984	0	0	0	0	1	1	0	1	1	0	0	0	0	1	1	0	0	0	1	0
9883	0	0	0	0	1	1	1	0	0	0	1	0	0	0	1	0	0	0	1	0
1947	1	0	1	1	0	0	0	0	0	0	1	0	0	0	1	0	0	0	1	0
14000	1	0	1	1	0	0	0	0	0	1	0	1	1	1	0	1	0	0	1	0
2901	1	0	1	1	0	0	0	0	0	1	0	1	0	1	1	0	0	0	1	0
2449	1	0	1	1	0	0	0	0	0	1	0	0	0	1	1	0	0	1	0	0
30	1	0	1	1	0	0	0	0	1	0	0	1	0	0	1	0	1	1	0	0
2547	0	0	0	0	1	1	0	1	0	1	0	0	1	1	0	1	0	0	1	0
4162	0	0	0	0	1	1	1	0	0	1	0	1	0	1	1	0	1	0	1	0
14407	0	0	0	0	1	1	1	0	1	0	0	0	0	1	1	0	0	0	1	0
623	1	1	0	1	0	0	0	0	0	1	0	1	0	0	1	0	1	1	0	0
2215	1	1	0	1	0	0	0	0	0	1	0	0	0	1	1	0	1	1	0	0
418	1	1	0	1	0	0	0	0	1	0	0	1	0	0	1	0	1	1	0	0
498	1	1	0	1	0	0	0	0	0	1	0	1	0	0	1	0	1	1	0	0
21521	0	0	0	1	0	1	0	0	0	1	0	0	0	0	1	0	1	1	0	0
24097	1	0	1	1	0	0	0	0	0	1	0	0	0	1	1	0	0	0	1	0
22289695	0	0	0	0	1	1	0	0	1	0	0	0	0	1	1	0	0	0	1	0
15183	1	1	0	1	0	0	0	0	1	0	0	1	0	0	1	0	1	1	0	0
68 countries	1	0	1	1	0	0	0	0	0	1	0	0	0	1	1	0	0	1	0	0
12844	1	1	0	1	0	0	0	0	0	1	0	1	0	0	1	0	1	0	1	0
NA	0	0	0	0	1	1	1	0	1	0	0	0	0	1	1	0	0	0	1	0
453	1	1	0	1	0	0	0	0	1	0	0	1	0	0	1	0	1	1	0	0
1819	1	1	0	1	0	0	0	0	0	1	0	0	0	1	1	0	0	0	1	0
12844	1	1	0	1	0	0	0	0	0	1	0	1	0	0	1	0	1	1	0	0
517	1	0	1	1	0	0	0	0	0	1	0	1	1	1	1	0	0	1	0	0
NA	1	0	1	1	0	0	0	0	0	1	0	0	0	1	1	0	0	0	1	0
20937	0	0	0	1	0	1	1	0	0	1	0	1	1	1	0	1	0	0	1	0
NA	1	0	1	1	0	0	0	0	0	0	1	0	0	0	1	0	0	1	0	0
2094	1	0	1	1	0	0	0	0	0	1	0	0	1	1	1	0	0	0	1	0
10700	1	0	1	0	1	0	0	0	0	1	0	0	1	1	1	0	1	1	0	0
NA	0	0	0	1	0	1	0	0	0	0	1	0	0	0	1	0	1	0	1	0
55	1	1	0	1	0	0	0	0	0	1	0	0	1	1	1	0	0	0	1	0
17295	0	0	0	0	1	1	0	1	0	0	1	0	0	0	1	0	0	0	1	0
10730	1	1	0	1	0	0	0	0	1	0	0	0	0	1	1	0	0	0	1	0
NA	1	0	1	0	1	0	0	0	0	1	0	0	1	1	1	0	0	0	1	0
766	1	1	0	1	0	0	0	0	1	0	0	1	0	0	1	0	1	1	0	0
409	1	1	0	1	0	0	0	0	1	0	0	0	0	1	0	1	1	1	0	0
382	1	1	0	1	0	0	0	0	0	1	0	1	0	1	1	0	1	1	0	0
6144	1	1	0	1	0	0	0	0	1	0	0	1	0	0	0	1	1	1	0	0
NA	1	1	0	1	0	0	0	0	0	1	0	1	0	1	1	0	1	1	0	0
10737	0	0	0	1	0	1	1	0	0	1	0	0	1	1	1	0	0	0	1	0
577	1	1	0	1	0	0	0	0	0	1	0	0	0	1	1	0	0	0	1	0
8351	1	1	0	1	0	0	0	0	0	1	0	1	0	1	0	1	1	1	0	0
120	1	1	0	0	1	0	0	0	1	0	0	0	0	1	1	0	0	0	1	0
1071	1	1	0	0	1	0	0	0	0	1	0	1	0	1	1	0	1	0	1	0
546	0	0	0	0	1	1	0	0	1	0	0	0	0	1	1	0	0	0	1	0
1616	0	0	0	0	1	1	0	0	0	0	1	0	0	0	1	0	0	0	1	0
7549	1	0	1	1	0	0	0	0	0	1	0	0	0	1	0	1	0	1	1	1
480000	1	0	1	1	0	0	0	0	0	1	0	0	1	1	1	0	0	1	0	0
5325	1	1	0	1	0	0	0	0	0	1	0	1	0	1	0	1	1	1	0	0
709	1	1	0	1	0	0	0	0	1	0	0	1	0	0	1	0	1	1	0	0
201	1	1	0	1	0	0	0	0	1	0	0	1	0	0	1	0	0	1	0	0
306	1	1	0	1	0	0	0	0	1	0	0	1	0	0	1	0	1	1	0	0
185	1	1	0	1	0	0	0	0	1	0	0	1	0	0	1	0	1	1	0	0
103	1	1	0	1	0	0	0	0	1	0	0	1	0	0	0	1	1	1	0	0
3172	1	1	0	1	0	0	0	0	0	1	0	1	0	1	1	0	1	1	0	0
126	1	1	0	1	0	0	0	0	1	0	0	0	0	1	1	0	1	0	1	0
3456	0	0	0	1	0	1	1	0	0	1	0	0	1	1	1	0	0	0	1	0
462293	1	0	1	1	0	0	0	0	0	0	1	0	0	0	1	0	1	0	1	0
2509	1	1	0	1	0	0	0	0	0	1	0	1	0	0	1	0	0	1	0	0
200	1	1	0	1	0	0	0	0	1	0	0	0	0	1	1	0	1	0	1	0
195516	0	0	0	1	0	1	0	0	0	1	0	0	0	1	1	0	0	0	1	0
818	1	1	0	1	0	0	0	0	1	0	0	1	0	0	0	1	0	1	0	0
0	0	0	0	0	1	1	0	1	1	0	0	0	0	1	1	0	0	1	0	0
4906	1	1	0	1	0	0	0	0	0	1	0	0	1	1	1	0	0	0	1	0
1256	1	1	0	1	0	0	0	0	1	0	0	0	1	0	1	0	0	1	0	0
27098	0	0	0	1	0	1	0	0	0	1	0	1	0	1	1	0	1	0	1	0
20	1	1	0	1	0	0	0	0	0	1	0	0	0	1	0	1	1	0	1	0
183	1	1	0	1	0	0	0	0	1	0	0	1	0	0	1	0	1	1	0	0
2024	1	1	0	1	0	0	0	0	0	1	0	0	0	1	1	0	0	0	1	0
40185	0	0	0	1	0	1	0	0	0	1	0	1	0	1	1	0	1	1	0	0
NA	0	0	0	0	1	1	0	0	1	0	0	0	0	1	1	0	0	0	1	0
542	1	1	0	1	0	0	0	0	1	0	0	1	0	0	1	0	1	1	0	0
190	1	1	0	1	0	0	0	0	1	0	0	1	0	0	1	0	1	1	0	0
544	1	1	0	1	0	0	0	0	1	0	0	0	0	1	1	0	0	0	1	0
3519	0	0	0	0	1	1	1	0	1	0	0	0	0	1	1	0	1	1	0	0
410	1	1	0	1	0	0	0	0	1	0	0	1	0	0	1	0	1	1	0	0
1675643	0	0	0	0	0	1	1	0	0	1	0	0	1	1	0	1	0	0	1	0
NA	1	0	1	1	0	0	0	0	0	1	0	0	1	1	1	0	0	0	1	0
936	1	1	0	1	0	0	0	0	1	0	0	1	0	0	1	0	1	1	0	0
25620	1	1	0	1	0	0	0	0	1	0	0	1	0	0	0	1	1	1	0	0
975	1	0	1	0	1	0	0	0	1	0	0	0	0	1	1	0	0	1	0	0
259037	0	0	0	0	1	1	1	0	1	0	0	0	0	1	1	0	0	0	1	0
1	1	0	1	0	1	0	0	0	1	0	0	0	0	1	1	0	0	0	1	0
1	1	0	1	0	1	0	0	0	1	0	0	0	0	1	1	0	0	0	1	0
883	1	1	0	1	0	0	0	0	1	0	0	1	0	0	1	0	1	1	0	0
23	1	0	1	1	0	0	0	0	0	1	0	1	0	1	1	0	1	1	0	0
NA	0	0	0	1	0	1	1	0	0	0	1	0	0	0	1	0	0	0	1	0
2546	0	0	0	1	0	1	0	0	0	1	0	0	1	1	1	0	0	0	1	0
127	1	0	1	1	0	0	0	0	0	0	1	0	0	0	1	0	0	0	1	0
12473	1	1	0	1	0	0	0	0	1	0	0	1	0	0	0	1	1	1	0	0
6228	1	1	0	1	0	0	0	0	1	0	0	1	0	0	1	0	1	1	0	0
1532	1	0	1	1	0	0	0	0	0	1	0	0	1	1	1	0	0	0	1	0
NA	0	0	0	0	1	1	1	0	0	1	0	0	1	1	1	0	1	1	0	0
NA	1	1	0	1	0	0	0	0	1	0	0	0	1	0	1	0	0	0	1	0
662	0	0	0	1	0	1	0	0	0	1	0	0	1	1	0	1	0	1	0	0
205487	1	0	1	1	0	0	0	0	0	1	0	1	0	1	1	0	1	1	0	0
6461	1	0	1	1	0	0	0	0	1	0	0	0	0	1	1	0	0	0	1	0
1246	1	0	1	0	1	0	0	0	1	0	0	0	0	1	1	0	0	1	0	0
546	1	1	0	1	0	0	0	0	1	0	0	0	0	1	1	0	1	1	0	0
104123	1	1	0	1	0	0	0	0	0	1	0	0	1	1	1	0	0	0	1	0
1707	1	1	0	1	0	0	0	0	1	0	0	1	0	0	1	0	1	1	0	0
5926	1	1	0	1	0	0	0	0	1	0	0	1	0	0	1	0	1	1	0	0
6975	1	1	0	1	0	0	0	0	0	1	0	1	0	0	1	0	1	1	0	0
4574	1	1	0	1	0	0	0	0	0	1	0	1	0	0	0	1	1	1	0	0
295	1	1	0	1	0	0	0	0	0	1	0	1	0	0	1	0	1	1	0	0
664	1	0	1	1	0	0	0	0	0	1	0	1	0	1	1	0	1	1	0	0
3298	1	0	1	1	0	0	0	0	1	0	0	0	0	1	0	1	0	0	1	0
3196	1	0	1	1	0	0	0	0	1	0	0	0	0	1	1	0	0	0	1	0
7161	1	0	1	1	0	0	0	0	0	1	0	0	0	1	1	0	0	0	1	0
1905	1	1	0	1	0	0	0	0	0	1	0	1	0	0	1	0	1	1	0	0
1421	1	1	0	1	0	0	0	0	0	1	0	1	0	0	1	0	1	1	0	0
608	0	0	0	1	0	1	0	0	0	1	0	1	1	1	1	0	1	1	0	0
257	1	1	0	1	0	0	0	0	1	0	0	1	0	0	1	0	1	1	0	0
NA	0	0	0	1	0	1	1	0	1	0	0	0	0	1	1	0	0	0	1	0
216	1	0	1	1	0	0	0	0	0	1	0	1	0	1	1	0	0	0	1	0
NA	0	0	0	1	0	1	1	0	1	0	0	0	0	1	1	0	0	0	1	0
NA	0	0	0	0	1	1	0	0	0	1	0	0	1	1	1	0	0	0	1	0
NA	0	0	0	1	0	1	1	0	0	0	1	0	0	0	1	0	0	1	0	0
NA	0	0	0	0	1	1	0	1	1	0	0	0	0	1	1	0	0	0	1	0
8000	0	0	0	1	0	1	0	0	0	1	0	0	1	1	1	0	0	0	1	0
17186	1	0	1	1	0	0	0	0	0	1	0	0	1	1	1	0	0	0	1	0
40813236	0	0	0	0	1	1	0	0	0	0	1	0	0	0	1	0	0	1	0	0
NA	0	0	0	0	1	1	1	1	0	1	0	0	1	1	1	0	0	0	1	0
116720	1	1	0	1	0	0	0	0	0	1	0	1	1	1	1	0	0	0	1	0
2587	1	1	0	1	0	0	0	0	1	0	0	1	0	0	1	0	1	0	1	0
1433	1	1	0	1	0	0	0	0	1	0	0	1	0	0	1	0	1	1	0	0
899	1	1	0	1	0	0	0	0	0	1	0	1	0	1	1	0	1	1	0	0
958	1	0	1	1	0	0	0	0	0	1	0	0	1	1	1	0	1	1	0	0
1503	1	1	0	1	0	0	0	0	0	1	0	1	0	1	0	1	1	1	0	0
160	1	0	1	0	1	0	0	0	0	1	0	0	1	1	1	0	1	1	0	0
161	1	1	0	1	0	0	0	0	1	0	0	1	0	0	1	0	1	1	0	0
7699	1	0	1	1	0	0	0	0	1	0	0	0	0	1	1	0	0	0	1	0
12306	0	0	0	0	1	1	0	1	0	0	1	0	0	0	0	1	1	1	0	0
6202	1	1	0	1	0	0	0	0	0	1	0	0	1	1	0	1	1	1	0	0
1	1	0	1	0	1	0	0	0	0	1	0	0	1	1	1	0	0	0	1	0
NA	0	0	0	1	0	1	1	1	1	0	0	0	1	0	1	0	0	0	1	0
1380	1	1	0	1	0	0	0	0	1	0	0	1	0	0	1	0	1	1	0	0
NA	0	0	0	1	0	1	1	1	1	0	0	0	0	1	1	0	0	0	1	0
3526	1	1	0	1	0	0	0	0	0	1	0	0	0	1	0	1	0	0	1	0
1858	1	1	0	1	0	0	0	0	1	0	0	0	0	1	0	1	0	0	1	0

## Sheet: Sheet1
Lancet	1988		1998		2008
TRIAL DESIGN
PR	58	0.26009	73	0.426901	82	0.485207
PNR	142	0.636771	60	0.350877	40	0.236686
PRSC	32	0.143498	21	0.122807	3	0.0177515
PRMC	26	0.116592	52	0.304094	79	0.467456
PNRSC	119	0.533632	22	0.128655	9	0.0532544
PNRMC	23	0.103139	38	0.222222	31	0.183432
RETROS	23	0.103139	38	0.222222	47	0.278107
REGISTRY	4	0.0179372	9	0.0526316	18	0.106509
META	0	0	5	0.0292398	15	0.0887574
FUNDING
GOVT	89	0.399103	121	0.707602	103	0.609467
INDUSTRY	35	0.156951	41	0.239766	70	0.414201
PRIVATE	41	0.183857	43	0.251462	44	0.260355
SINGLE	91	0.408072	46	0.269006	68	0.402367
MULTIPLE	38	0.170404	103	0.602339	85	0.502959
NONE	94	0.421525	22	0.128655	16	0.0946746
CONF OF INT	6	0.0269058	4	0.0233918	76	0.449704
POS	205	0.919283	151	0.883041	140	0.828402
NEG	18	0.0807175	20	0.426901	29	0.171598
TOTAL	223		171		169
PRMC	26		52		79
positive	22		45		59
conf of int	2		2		54
industry	9		18		52
